# Supplementary material for: A cross-sectional study of the use and effectiveness of the Individual Development Plan among doctoral students
Source: F1000Res. 2018 Jul 5;7:722. Originally published 2018 Jun 11. [Version 2] doi: 10.12688/f1000research.15154.2 (PMC6039936; doi:10.12688/f1000research.15154.2)
Supplement: Individual Development Plan survey data — http://dx.doi.org/10.5256/f1000research.15154.d206394 Columns Q1–Q26 correspond to the questions listed in Supplementary File 4. [file f1000research-7-16898-s0000.tgz]

Archive with 1 entries (1 files):
- 8d6fba71-819b-4670-ab31-6a2b4eb2c9b8_Dataset_1.xlsx
