# Supplementary material for: A cross-sectional study of the use and effectiveness of the Individual Development Plan among doctoral students
Source: F1000Res. 2018 Jul 5;7:722. Originally published 2018 Jun 11. [Version 2] doi: 10.12688/f1000research.15154.2 (PMC6039936; doi:10.12688/f1000research.15154.2)
Supplement: Individual Development Plan survey data — http://dx.doi.org/10.5256/f1000research.15154.d206394 Columns Q1–Q26 correspond to the questions listed in Supplementary File 4. [file f1000research-7-16898-s0000.tgz › 8d6fba71-819b-4670-ab31-6a2b4eb2c9b8_Dataset_1.xlsx]

## Sheet: IDP survey data
RESPONDENT	Q1	Q2	Q3	Q4	Q5	Q6	Q7	Q8	Q9	Q10	Q11	Q12	Q13	Q14	Q15	Q16	Q17	Q18	Q19	Q20	Q21	Q22	Q23	Q24	Q25	Q26
1	2: Does Not Agree	2: Does Not Agree	2: Does Not Agree	2: Does Not Agree	2: Does Not Agree	2: Does Not Agree	1: Agree	2: Does Not Agree	2: Does Not Agree	1: Agree	1: Agree	2: Does Not Agree	2: Does Not Agree	2: Does Not Agree	1: Programs are not available to me	2: NOT Hispanic or Latino	5: White	1: Female	2: Married	2: No	1: Yes	USA	7: Life/Biological/Medical Sciences	1: Doctorate	1: A current graduate student	Z: Missing Institution
2	1: Agree	1: Agree	1: Agree	2: Does Not Agree	2: Does Not Agree	2: Does Not Agree	2: Does Not Agree	2: Does Not Agree	2: Does Not Agree	2: Does Not Agree	2: Does Not Agree	2: Does Not Agree	2: Does Not Agree	2: Does Not Agree	1: Programs are not available to me	2: NOT Hispanic or Latino	5: White	2: Male	1: Single	2: No	1: Yes	USA	7: Life/Biological/Medical Sciences	1: Doctorate	1: A current graduate student	Z: Missing Institution
3	2: Does Not Agree	2: Does Not Agree	2: Does Not Agree	2: Does Not Agree	2: Does Not Agree	2: Does Not Agree	2: Does Not Agree	2: Does Not Agree	2: Does Not Agree	2: Does Not Agree	2: Does Not Agree	2: Does Not Agree	1: Agree	1: Agree	1: Programs are not available to me	2: NOT Hispanic or Latino	5: White	1: Female	2: Married	2: No	1: Yes	USA	8: Physical or Applied Sciences	1: Doctorate	1: A current graduate student	Z: Missing Institution
4	2: Does Not Agree	2: Does Not Agree	2: Does Not Agree	2: Does Not Agree	2: Does Not Agree	1: Agree	1: Agree	2: Does Not Agree	1: Agree	1: Agree	2: Does Not Agree	2: Does Not Agree	2: Does Not Agree	2: Does Not Agree	3: Programs are available and I attend, but they have not been helpful to my current training situation nor to my future career plans	2: NOT Hispanic or Latino	6: More than one race	1: Female	1: Single	1: Yes	1: Yes	USA	8: Physical or Applied Sciences	1: Doctorate	1: A current graduate student	Z: Missing Institution
5	2: Does Not Agree	2: Does Not Agree	2: Does Not Agree	2: Does Not Agree	2: Does Not Agree	2: Does Not Agree	2: Does Not Agree	2: Does Not Agree	2: Does Not Agree	2: Does Not Agree	1: Agree	1: Agree	2: Does Not Agree	1: Agree	3: Programs are available and I attend, but they have not been helpful to my current training situation nor to my future career plans	2: NOT Hispanic or Latino	5: White	2: Male	3: Partnership	2: No	1: Yes	USA	7: Life/Biological/Medical Sciences	1: Doctorate	1: A current graduate student	Z: Missing Institution
6	1: Agree	2: Does Not Agree	1: Agree	1: Agree	2: Does Not Agree	2: Does Not Agree	1: Agree	1: Agree	1: Agree	1: Agree	1: Agree	1: Agree	1: Agree	1: Agree	2: Programs are available, but I do not attend or attend infrequently	2: NOT Hispanic or Latino	2: Asian	2: Male	2: Married	1: Yes	1: Yes	USA	7: Life/Biological/Medical Sciences	1: Doctorate	1: A current graduate student	Z: Missing Institution
7	1: Agree	2: Does Not Agree	1: Agree	1: Agree	2: Does Not Agree	2: Does Not Agree	1: Agree	2: Does Not Agree	2: Does Not Agree	2: Does Not Agree	1: Agree	2: Does Not Agree	1: Agree	2: Does Not Agree	4: Programs are available and I attend and they have been helpful to my current training situation and to my future career plans	2: NOT Hispanic or Latino	5: White	1: Female	3: Partnership	2: No	1: Yes	USA	7: Life/Biological/Medical Sciences	1: Doctorate	1: A current graduate student	Z: Missing Institution
8	1: Agree	1: Agree	2: Does Not Agree	2: Does Not Agree	1: Agree	1: Agree	1: Agree	1: Agree	1: Agree	1: Agree	1: Agree	2: Does Not Agree	2: Does Not Agree	2: Does Not Agree	2: Programs are available, but I do not attend or attend infrequently	2: NOT Hispanic or Latino	5: White	1: Female	2: Married	1: Yes	1: Yes	USA	7: Life/Biological/Medical Sciences	1: Doctorate	1: A current graduate student	Z: Missing Institution
9	1: Agree	1: Agree	2: Does Not Agree	2: Does Not Agree	1: Agree	1: Agree	1: Agree	1: Agree	1: Agree	1: Agree	1: Agree	1: Agree	1: Agree	2: Does Not Agree	2: Programs are available, but I do not attend or attend infrequently	2: NOT Hispanic or Latino	5: White	1: Female	1: Single	2: No	1: Yes	USA	7: Life/Biological/Medical Sciences	1: Doctorate	1: A current graduate student	Z: Missing Institution
10	1: Agree	2: Does Not Agree	2: Does Not Agree	1: Agree	1: Agree	1: Agree	1: Agree	1: Agree	1: Agree	1: Agree	1: Agree	1: Agree	1: Agree	1: Agree	2: Programs are available, but I do not attend or attend infrequently	2: NOT Hispanic or Latino	5: White	1: Female	1: Single	2: No	1: Yes	USA	7: Life/Biological/Medical Sciences	1: Doctorate	1: A current graduate student	Z: Missing Institution
11	1: Agree	1: Agree	1: Agree	1: Agree	1: Agree	1: Agree	1: Agree	1: Agree	1: Agree	1: Agree	1: Agree	1: Agree	1: Agree	1: Agree	4: Programs are available and I attend and they have been helpful to my current training situation and to my future career plans	2: NOT Hispanic or Latino	5: White	1: Female	1: Single	2: No	1: Yes	USA	7: Life/Biological/Medical Sciences	1: Doctorate	1: A current graduate student	Z: Missing Institution
12	.	.	.	.	.	1: Agree	1: Agree	1: Agree	1: Agree	1: Agree	1: Agree	1: Agree	1: Agree	1: Agree	2: Programs are available, but I do not attend or attend infrequently	2: NOT Hispanic or Latino	5: White	1: Female	1: Single	2: No	1: Yes	USA	7: Life/Biological/Medical Sciences	1: Doctorate	1: A current graduate student	Z: Missing Institution
13	2: Does Not Agree	2: Does Not Agree	2: Does Not Agree	2: Does Not Agree	2: Does Not Agree	1: Agree	1: Agree	1: Agree	1: Agree	1: Agree	1: Agree	2: Does Not Agree	2: Does Not Agree	1: Agree	3: Programs are available and I attend, but they have not been helpful to my current training situation nor to my future career plans	2: NOT Hispanic or Latino	5: White	2: Male	2: Married	2: No	1: Yes	USA	7: Life/Biological/Medical Sciences	1: Doctorate	1: A current graduate student	Z: Missing Institution
14	1: Agree	1: Agree	2: Does Not Agree	1: Agree	1: Agree	1: Agree	1: Agree	1: Agree	1: Agree	1: Agree	1: Agree	1: Agree	1: Agree	1: Agree	4: Programs are available and I attend and they have been helpful to my current training situation and to my future career plans	2: NOT Hispanic or Latino	5: White	2: Male	1: Single	2: No	1: Yes	USA	7: Life/Biological/Medical Sciences	1: Doctorate	1: A current graduate student	Z: Missing Institution
15	1: Agree	1: Agree	2: Does Not Agree	1: Agree	1: Agree	1: Agree	1: Agree	1: Agree	1: Agree	1: Agree	1: Agree	2: Does Not Agree	2: Does Not Agree	2: Does Not Agree	2: Programs are available, but I do not attend or attend infrequently	2: NOT Hispanic or Latino	5: White	1: Female	1: Single	2: No	1: Yes	USA	7: Life/Biological/Medical Sciences	1: Doctorate	1: A current graduate student	Z: Missing Institution
16	.	.	.	.	.	.	.	.	.	1: Agree	.	.	.	.	4: Programs are available and I attend and they have been helpful to my current training situation and to my future career plans	2: NOT Hispanic or Latino	5: White	2: Male	1: Single	2: No	1: Yes	USA	7: Life/Biological/Medical Sciences	1: Doctorate	1: A current graduate student	Z: Missing Institution
17	2: Does Not Agree	2: Does Not Agree	2: Does Not Agree	2: Does Not Agree	2: Does Not Agree	1: Agree	1: Agree	1: Agree	1: Agree	1: Agree	1: Agree	2: Does Not Agree	2: Does Not Agree	2: Does Not Agree	2: Programs are available, but I do not attend or attend infrequently	2: NOT Hispanic or Latino	2: Asian	1: Female	1: Single	2: No	2: No	USA	7: Life/Biological/Medical Sciences	1: Doctorate	1: A current graduate student	Z: Missing Institution
18	1: Agree	1: Agree	2: Does Not Agree	1: Agree	1: Agree	1: Agree	1: Agree	1: Agree	1: Agree	1: Agree	2: Does Not Agree	2: Does Not Agree	2: Does Not Agree	2: Does Not Agree	4: Programs are available and I attend and they have been helpful to my current training situation and to my future career plans	2: NOT Hispanic or Latino	5: White	1: Female	2: Married	2: No	1: Yes	USA	7: Life/Biological/Medical Sciences	1: Doctorate	1: A current graduate student	Z: Missing Institution
19	1: Agree	1: Agree	2: Does Not Agree	1: Agree	1: Agree	1: Agree	1: Agree	1: Agree	1: Agree	1: Agree	1: Agree	1: Agree	1: Agree	2: Does Not Agree	2: Programs are available, but I do not attend or attend infrequently	2: NOT Hispanic or Latino	5: White	1: Female	1: Single	2: No	1: Yes	USA	7: Life/Biological/Medical Sciences	1: Doctorate	1: A current graduate student	Z: Missing Institution
20	1: Agree	1: Agree	2: Does Not Agree	1: Agree	1: Agree	1: Agree	1: Agree	1: Agree	1: Agree	1: Agree	1: Agree	1: Agree	1: Agree	1: Agree	4: Programs are available and I attend and they have been helpful to my current training situation and to my future career plans	2: NOT Hispanic or Latino	5: White	1: Female	1: Single	2: No	1: Yes	USA	7: Life/Biological/Medical Sciences	1: Doctorate	1: A current graduate student	Z: Missing Institution
21	1: Agree	1: Agree	2: Does Not Agree	1: Agree	1: Agree	1: Agree	1: Agree	1: Agree	1: Agree	1: Agree	1: Agree	1: Agree	2: Does Not Agree	2: Does Not Agree	4: Programs are available and I attend and they have been helpful to my current training situation and to my future career plans	2: NOT Hispanic or Latino	5: White	1: Female	1: Single	2: No	1: Yes	USA	7: Life/Biological/Medical Sciences	1: Doctorate	1: A current graduate student	Z: Missing Institution
22	1: Agree	1: Agree	2: Does Not Agree	1: Agree	1: Agree	1: Agree	1: Agree	1: Agree	1: Agree	1: Agree	1: Agree	1: Agree	1: Agree	1: Agree	4: Programs are available and I attend and they have been helpful to my current training situation and to my future career plans	2: NOT Hispanic or Latino	5: White	2: Male	2: Married	2: No	1: Yes	USA	7: Life/Biological/Medical Sciences	1: Doctorate	1: A current graduate student	Z: Missing Institution
23	1: Agree	1: Agree	2: Does Not Agree	1: Agree	1: Agree	1: Agree	1: Agree	1: Agree	1: Agree	1: Agree	1: Agree	1: Agree	1: Agree	2: Does Not Agree	4: Programs are available and I attend and they have been helpful to my current training situation and to my future career plans	1: Hispanic or Latino	5: White	1: Female	1: Single	2: No	1: Yes	USA	7: Life/Biological/Medical Sciences	1: Doctorate	1: A current graduate student	Z: Missing Institution
24	1: Agree	1: Agree	2: Does Not Agree	2: Does Not Agree	2: Does Not Agree	1: Agree	1: Agree	1: Agree	1: Agree	1: Agree	1: Agree	1: Agree	2: Does Not Agree	1: Agree	2: Programs are available, but I do not attend or attend infrequently	2: NOT Hispanic or Latino	5: White	2: Male	2: Married	2: No	1: Yes	USA	7: Life/Biological/Medical Sciences	1: Doctorate	1: A current graduate student	Z: Missing Institution
25	1: Agree	1: Agree	2: Does Not Agree	2: Does Not Agree	1: Agree	1: Agree	1: Agree	1: Agree	1: Agree	1: Agree	1: Agree	1: Agree	1: Agree	1: Agree	4: Programs are available and I attend and they have been helpful to my current training situation and to my future career plans	2: NOT Hispanic or Latino	5: White	2: Male	3: Partnership	2: No	1: Yes	USA	7: Life/Biological/Medical Sciences	1: Doctorate	1: A current graduate student	Z: Missing Institution
26	1: Agree	1: Agree	2: Does Not Agree	2: Does Not Agree	2: Does Not Agree	2: Does Not Agree	2: Does Not Agree	2: Does Not Agree	2: Does Not Agree	2: Does Not Agree	2: Does Not Agree	2: Does Not Agree	2: Does Not Agree	2: Does Not Agree	3: Programs are available and I attend, but they have not been helpful to my current training situation nor to my future career plans	3: Unknown/Not reported	.	2: Male	1: Single	2: No	1: Yes	USA	7: Life/Biological/Medical Sciences	1: Doctorate	1: A current graduate student	Z: Missing Institution
27	1: Agree	1: Agree	1: Agree	2: Does Not Agree	2: Does Not Agree	2: Does Not Agree	2: Does Not Agree	2: Does Not Agree	2: Does Not Agree	2: Does Not Agree	1: Agree	1: Agree	2: Does Not Agree	1: Agree	2: Programs are available, but I do not attend or attend infrequently	2: NOT Hispanic or Latino	5: White	1: Female	2: Married	2: No	1: Yes	USA	7: Life/Biological/Medical Sciences	1: Doctorate	1: A current graduate student	Z: Missing Institution
28	1: Agree	1: Agree	2: Does Not Agree	2: Does Not Agree	2: Does Not Agree	2: Does Not Agree	2: Does Not Agree	2: Does Not Agree	2: Does Not Agree	2: Does Not Agree	1: Agree	1: Agree	1: Agree	1: Agree	2: Programs are available, but I do not attend or attend infrequently	2: NOT Hispanic or Latino	4: Black or African American	1: Female	2: Married	1: Yes	1: Yes	USA	7: Life/Biological/Medical Sciences	1: Doctorate	1: A current graduate student	Z: Missing Institution
29	1: Agree	1: Agree	2: Does Not Agree	1: Agree	1: Agree	1: Agree	1: Agree	1: Agree	2: Does Not Agree	1: Agree	1: Agree	1: Agree	2: Does Not Agree	2: Does Not Agree	4: Programs are available and I attend and they have been helpful to my current training situation and to my future career plans	2: NOT Hispanic or Latino	5: White	2: Male	1: Single	2: No	1: Yes	USA	7: Life/Biological/Medical Sciences	1: Doctorate	1: A current graduate student	Z: Missing Institution
30	1: Agree	1: Agree	2: Does Not Agree	.	1: Agree	1: Agree	1: Agree	1: Agree	1: Agree	1: Agree	1: Agree	1: Agree	1: Agree	1: Agree	2: Programs are available, but I do not attend or attend infrequently	2: NOT Hispanic or Latino	5: White	1: Female	1: Single	2: No	1: Yes	USA	7: Life/Biological/Medical Sciences	1: Doctorate	1: A current graduate student	Z: Missing Institution
31	1: Agree	1: Agree	1: Agree	2: Does Not Agree	2: Does Not Agree	1: Agree	1: Agree	2: Does Not Agree	2: Does Not Agree	2: Does Not Agree	2: Does Not Agree	2: Does Not Agree	2: Does Not Agree	2: Does Not Agree	4: Programs are available and I attend and they have been helpful to my current training situation and to my future career plans	2: NOT Hispanic or Latino	5: White	2: Male	1: Single	2: No	1: Yes	USA	7: Life/Biological/Medical Sciences	1: Doctorate	1: A current graduate student	Z: Missing Institution
32	1: Agree	1: Agree	2: Does Not Agree	1: Agree	1: Agree	1: Agree	1: Agree	1: Agree	1: Agree	1: Agree	2: Does Not Agree	2: Does Not Agree	2: Does Not Agree	2: Does Not Agree	2: Programs are available, but I do not attend or attend infrequently	2: NOT Hispanic or Latino	5: White	2: Male	1: Single	2: No	1: Yes	USA	7: Life/Biological/Medical Sciences	1: Doctorate	1: A current graduate student	Z: Missing Institution
33	1: Agree	.	.	.	.	2: Does Not Agree	2: Does Not Agree	2: Does Not Agree	2: Does Not Agree	1: Agree	1: Agree	2: Does Not Agree	2: Does Not Agree	2: Does Not Agree	2: Programs are available, but I do not attend or attend infrequently	2: NOT Hispanic or Latino	5: White	1: Female	3: Partnership	2: No	1: Yes	USA	7: Life/Biological/Medical Sciences	1: Doctorate	1: A current graduate student	Z: Missing Institution
34	1: Agree	1: Agree	2: Does Not Agree	1: Agree	2: Does Not Agree	1: Agree	1: Agree	1: Agree	2: Does Not Agree	1: Agree	1: Agree	1: Agree	1: Agree	1: Agree	4: Programs are available and I attend and they have been helpful to my current training situation and to my future career plans	2: NOT Hispanic or Latino	5: White	1: Female	1: Single	2: No	1: Yes	USA	7: Life/Biological/Medical Sciences	1: Doctorate	1: A current graduate student	Z: Missing Institution
35	2: Does Not Agree	2: Does Not Agree	2: Does Not Agree	1: Agree	1: Agree	1: Agree	1: Agree	1: Agree	1: Agree	1: Agree	1: Agree	1: Agree	2: Does Not Agree	2: Does Not Agree	4: Programs are available and I attend and they have been helpful to my current training situation and to my future career plans	3: Unknown/Not reported	2: Asian	2: Male	1: Single	2: No	2: No	USA	7: Life/Biological/Medical Sciences	1: Doctorate	1: A current graduate student	Z: Missing Institution
36	1: Agree	1: Agree	2: Does Not Agree	2: Does Not Agree	1: Agree	1: Agree	1: Agree	1: Agree	1: Agree	1: Agree	1: Agree	1: Agree	1: Agree	2: Does Not Agree	4: Programs are available and I attend and they have been helpful to my current training situation and to my future career plans	2: NOT Hispanic or Latino	5: White	1: Female	1: Single	2: No	1: Yes	USA	7: Life/Biological/Medical Sciences	1: Doctorate	1: A current graduate student	Z: Missing Institution
37	1: Agree	1: Agree	2: Does Not Agree	2: Does Not Agree	2: Does Not Agree	2: Does Not Agree	1: Agree	1: Agree	1: Agree	1: Agree	1: Agree	2: Does Not Agree	1: Agree	2: Does Not Agree	2: Programs are available, but I do not attend or attend infrequently	2: NOT Hispanic or Latino	5: White	1: Female	2: Married	2: No	1: Yes	USA	7: Life/Biological/Medical Sciences	1: Doctorate	1: A current graduate student	Z: Missing Institution
38	2: Does Not Agree	2: Does Not Agree	2: Does Not Agree	2: Does Not Agree	2: Does Not Agree	1: Agree	1: Agree	1: Agree	1: Agree	1: Agree	1: Agree	1: Agree	2: Does Not Agree	2: Does Not Agree	2: Programs are available, but I do not attend or attend infrequently	2: NOT Hispanic or Latino	5: White	2: Male	1: Single	2: No	1: Yes	USA	7: Life/Biological/Medical Sciences	1: Doctorate	1: A current graduate student	Z: Missing Institution
39	2: Does Not Agree	2: Does Not Agree	2: Does Not Agree	2: Does Not Agree	2: Does Not Agree	1: Agree	1: Agree	1: Agree	2: Does Not Agree	1: Agree	1: Agree	2: Does Not Agree	2: Does Not Agree	2: Does Not Agree	1: Programs are not available to me	2: NOT Hispanic or Latino	5: White	2: Male	1: Single	2: No	1: Yes	USA	7: Life/Biological/Medical Sciences	1: Doctorate	1: A current graduate student	Z: Missing Institution
40	1: Agree	1: Agree	2: Does Not Agree	1: Agree	2: Does Not Agree	2: Does Not Agree	2: Does Not Agree	2: Does Not Agree	2: Does Not Agree	2: Does Not Agree	1: Agree	2: Does Not Agree	2: Does Not Agree	2: Does Not Agree	4: Programs are available and I attend and they have been helpful to my current training situation and to my future career plans	2: NOT Hispanic or Latino	5: White	1: Female	1: Single	2: No	1: Yes	USA	7: Life/Biological/Medical Sciences	1: Doctorate	1: A current graduate student	Z: Missing Institution
41	1: Agree	1: Agree	2: Does Not Agree	2: Does Not Agree	2: Does Not Agree	2: Does Not Agree	2: Does Not Agree	2: Does Not Agree	2: Does Not Agree	2: Does Not Agree	2: Does Not Agree	2: Does Not Agree	1: Agree	2: Does Not Agree	3: Programs are available and I attend, but they have not been helpful to my current training situation nor to my future career plans	2: NOT Hispanic or Latino	5: White	1: Female	1: Single	2: No	1: Yes	USA	7: Life/Biological/Medical Sciences	1: Doctorate	1: A current graduate student	Z: Missing Institution
42	1: Agree	2: Does Not Agree	1: Agree	2: Does Not Agree	1: Agree	1: Agree	1: Agree	1: Agree	2: Does Not Agree	2: Does Not Agree	1: Agree	2: Does Not Agree	1: Agree	2: Does Not Agree	2: Programs are available, but I do not attend or attend infrequently	2: NOT Hispanic or Latino	5: White	1: Female	1: Single	2: No	1: Yes	USA	7: Life/Biological/Medical Sciences	1: Doctorate	1: A current graduate student	Z: Missing Institution
43	1: Agree	1: Agree	2: Does Not Agree	1: Agree	1: Agree	1: Agree	1: Agree	1: Agree	1: Agree	1: Agree	1: Agree	1: Agree	1: Agree	1: Agree	.	2: NOT Hispanic or Latino	5: White	1: Female	1: Single	2: No	1: Yes	USA	7: Life/Biological/Medical Sciences	1: Doctorate	1: A current graduate student	Z: Missing Institution
44	1: Agree	1: Agree	2: Does Not Agree	2: Does Not Agree	2: Does Not Agree	1: Agree	1: Agree	1: Agree	2: Does Not Agree	2: Does Not Agree	2: Does Not Agree	2: Does Not Agree	2: Does Not Agree	2: Does Not Agree	2: Programs are available, but I do not attend or attend infrequently	2: NOT Hispanic or Latino	6: More than one race	1: Female	1: Single	2: No	1: Yes	USA	7: Life/Biological/Medical Sciences	1: Doctorate	1: A current graduate student	Z: Missing Institution
45	1: Agree	1: Agree	2: Does Not Agree	2: Does Not Agree	1: Agree	1: Agree	1: Agree	1: Agree	2: Does Not Agree	2: Does Not Agree	1: Agree	1: Agree	1: Agree	2: Does Not Agree	4: Programs are available and I attend and they have been helpful to my current training situation and to my future career plans	1: Hispanic or Latino	5: White	2: Male	2: Married	2: No	1: Yes	USA	7: Life/Biological/Medical Sciences	1: Doctorate	1: A current graduate student	Z: Missing Institution
46	1: Agree	2: Does Not Agree	2: Does Not Agree	2: Does Not Agree	2: Does Not Agree	1: Agree	1: Agree	1: Agree	1: Agree	1: Agree	1: Agree	1: Agree	1: Agree	1: Agree	4: Programs are available and I attend and they have been helpful to my current training situation and to my future career plans	1: Hispanic or Latino	5: White	1: Female	1: Single	2: No	1: Yes	USA	7: Life/Biological/Medical Sciences	1: Doctorate	1: A current graduate student	Z: Missing Institution
47	2: Does Not Agree	2: Does Not Agree	2: Does Not Agree	2: Does Not Agree	2: Does Not Agree	1: Agree	1: Agree	2: Does Not Agree	1: Agree	2: Does Not Agree	2: Does Not Agree	2: Does Not Agree	2: Does Not Agree	2: Does Not Agree	2: Programs are available, but I do not attend or attend infrequently	2: NOT Hispanic or Latino	5: White	2: Male	2: Married	2: No	1: Yes	USA	7: Life/Biological/Medical Sciences	1: Doctorate	1: A current graduate student	Z: Missing Institution
48	1: Agree	1: Agree	2: Does Not Agree	1: Agree	1: Agree	1: Agree	1: Agree	1: Agree	1: Agree	1: Agree	1: Agree	1: Agree	2: Does Not Agree	2: Does Not Agree	4: Programs are available and I attend and they have been helpful to my current training situation and to my future career plans	2: NOT Hispanic or Latino	5: White	2: Male	3: Partnership	2: No	2: No	USA	7: Life/Biological/Medical Sciences	1: Doctorate	1: A current graduate student	Z: Missing Institution
49	1: Agree	1: Agree	1: Agree	1: Agree	1: Agree	1: Agree	1: Agree	1: Agree	1: Agree	1: Agree	2: Does Not Agree	1: Agree	1: Agree	2: Does Not Agree	2: Programs are available, but I do not attend or attend infrequently	2: NOT Hispanic or Latino	5: White	1: Female	1: Single	2: No	1: Yes	USA	7: Life/Biological/Medical Sciences	1: Doctorate	1: A current graduate student	Z: Missing Institution
50	1: Agree	1: Agree	2: Does Not Agree	2: Does Not Agree	2: Does Not Agree	1: Agree	1: Agree	2: Does Not Agree	2: Does Not Agree	1: Agree	1: Agree	1: Agree	2: Does Not Agree	2: Does Not Agree	2: Programs are available, but I do not attend or attend infrequently	2: NOT Hispanic or Latino	5: White	1: Female	1: Single	2: No	1: Yes	USA	7: Life/Biological/Medical Sciences	1: Doctorate	1: A current graduate student	Z: Missing Institution
51	1: Agree	1: Agree	2: Does Not Agree	2: Does Not Agree	2: Does Not Agree	2: Does Not Agree	1: Agree	2: Does Not Agree	2: Does Not Agree	1: Agree	1: Agree	1: Agree	2: Does Not Agree	2: Does Not Agree	4: Programs are available and I attend and they have been helpful to my current training situation and to my future career plans	2: NOT Hispanic or Latino	5: White	1: Female	3: Partnership	2: No	1: Yes	USA	8: Physical or Applied Sciences	1: Doctorate	1: A current graduate student	Z: Missing Institution
52	1: Agree	1: Agree	2: Does Not Agree	1: Agree	2: Does Not Agree	2: Does Not Agree	2: Does Not Agree	2: Does Not Agree	2: Does Not Agree	2: Does Not Agree	2: Does Not Agree	2: Does Not Agree	2: Does Not Agree	2: Does Not Agree	1: Programs are not available to me	2: NOT Hispanic or Latino	5: White	2: Male	2: Married	1: Yes	1: Yes	USA	7: Life/Biological/Medical Sciences	1: Doctorate	1: A current graduate student	Z: Missing Institution
53	1: Agree	1: Agree	2: Does Not Agree	2: Does Not Agree	1: Agree	1: Agree	1: Agree	1: Agree	1: Agree	1: Agree	1: Agree	2: Does Not Agree	2: Does Not Agree	2: Does Not Agree	2: Programs are available, but I do not attend or attend infrequently	1: Hispanic or Latino	6: More than one race	2: Male	1: Single	2: No	2: No	USA	7: Life/Biological/Medical Sciences	1: Doctorate	1: A current graduate student	Z: Missing Institution
54	2: Does Not Agree	2: Does Not Agree	2: Does Not Agree	2: Does Not Agree	2: Does Not Agree	2: Does Not Agree	2: Does Not Agree	2: Does Not Agree	2: Does Not Agree	2: Does Not Agree	1: Agree	1: Agree	2: Does Not Agree	2: Does Not Agree	2: Programs are available, but I do not attend or attend infrequently	2: NOT Hispanic or Latino	5: White	1: Female	1: Single	2: No	1: Yes	USA	7: Life/Biological/Medical Sciences	1: Doctorate	1: A current graduate student	Z: Missing Institution
55	1: Agree	1: Agree	2: Does Not Agree	1: Agree	2: Does Not Agree	1: Agree	1: Agree	1: Agree	2: Does Not Agree	1: Agree	2: Does Not Agree	2: Does Not Agree	2: Does Not Agree	2: Does Not Agree	4: Programs are available and I attend and they have been helpful to my current training situation and to my future career plans	2: NOT Hispanic or Latino	5: White	1: Female	1: Single	2: No	1: Yes	USA	7: Life/Biological/Medical Sciences	1: Doctorate	1: A current graduate student	Z: Missing Institution
56	1: Agree	1: Agree	2: Does Not Agree	2: Does Not Agree	1: Agree	1: Agree	1: Agree	2: Does Not Agree	2: Does Not Agree	1: Agree	2: Does Not Agree	1: Agree	1: Agree	1: Agree	2: Programs are available, but I do not attend or attend infrequently	2: NOT Hispanic or Latino	5: White	1: Female	2: Married	2: No	1: Yes	USA	7: Life/Biological/Medical Sciences	1: Doctorate	1: A current graduate student	Z: Missing Institution
57	1: Agree	1: Agree	1: Agree	1: Agree	1: Agree	1: Agree	1: Agree	1: Agree	1: Agree	1: Agree	1: Agree	1: Agree	1: Agree	1: Agree	2: Programs are available, but I do not attend or attend infrequently	2: NOT Hispanic or Latino	5: White	1: Female	1: Single	2: No	1: Yes	USA	7: Life/Biological/Medical Sciences	1: Doctorate	1: A current graduate student	Z: Missing Institution
58	1: Agree	2: Does Not Agree	1: Agree	2: Does Not Agree	1: Agree	2: Does Not Agree	2: Does Not Agree	2: Does Not Agree	.	2: Does Not Agree	1: Agree	1: Agree	1: Agree	1: Agree	3: Programs are available and I attend, but they have not been helpful to my current training situation nor to my future career plans	2: NOT Hispanic or Latino	5: White	2: Male	1: Single	2: No	1: Yes	USA	7: Life/Biological/Medical Sciences	1: Doctorate	1: A current graduate student	Z: Missing Institution
59	1: Agree	1: Agree	2: Does Not Agree	2: Does Not Agree	2: Does Not Agree	1: Agree	1: Agree	1: Agree	1: Agree	1: Agree	1: Agree	2: Does Not Agree	2: Does Not Agree	2: Does Not Agree	2: Programs are available, but I do not attend or attend infrequently	2: NOT Hispanic or Latino	5: White	1: Female	2: Married	2: No	1: Yes	USA	7: Life/Biological/Medical Sciences	1: Doctorate	1: A current graduate student	Z: Missing Institution
60	1: Agree	1: Agree	2: Does Not Agree	1: Agree	1: Agree	1: Agree	1: Agree	1: Agree	1: Agree	1: Agree	1: Agree	1: Agree	2: Does Not Agree	1: Agree	4: Programs are available and I attend and they have been helpful to my current training situation and to my future career plans	2: NOT Hispanic or Latino	5: White	1: Female	2: Married	2: No	1: Yes	USA	7: Life/Biological/Medical Sciences	1: Doctorate	1: A current graduate student	Z: Missing Institution
61	1: Agree	1: Agree	2: Does Not Agree	2: Does Not Agree	2: Does Not Agree	1: Agree	1: Agree	1: Agree	1: Agree	1: Agree	2: Does Not Agree	2: Does Not Agree	2: Does Not Agree	2: Does Not Agree	3: Programs are available and I attend, but they have not been helpful to my current training situation nor to my future career plans	2: NOT Hispanic or Latino	5: White	2: Male	1: Single	2: No	1: Yes	USA	7: Life/Biological/Medical Sciences	1: Doctorate	1: A current graduate student	Z: Missing Institution
62	1: Agree	1: Agree	2: Does Not Agree	2: Does Not Agree	1: Agree	1: Agree	1: Agree	1: Agree	1: Agree	1: Agree	1: Agree	1: Agree	1: Agree	1: Agree	2: Programs are available, but I do not attend or attend infrequently	2: NOT Hispanic or Latino	6: More than one race	2: Male	1: Single	2: No	1: Yes	USA	7: Life/Biological/Medical Sciences	1: Doctorate	1: A current graduate student	Z: Missing Institution
63	2: Does Not Agree	2: Does Not Agree	2: Does Not Agree	2: Does Not Agree	2: Does Not Agree	1: Agree	1: Agree	1: Agree	1: Agree	1: Agree	1: Agree	1: Agree	2: Does Not Agree	1: Agree	2: Programs are available, but I do not attend or attend infrequently	2: NOT Hispanic or Latino	5: White	1: Female	2: Married	2: No	1: Yes	USA	7: Life/Biological/Medical Sciences	1: Doctorate	1: A current graduate student	Z: Missing Institution
64	1: Agree	1: Agree	2: Does Not Agree	1: Agree	1: Agree	1: Agree	1: Agree	1: Agree	2: Does Not Agree	1: Agree	1: Agree	1: Agree	1: Agree	1: Agree	2: Programs are available, but I do not attend or attend infrequently	2: NOT Hispanic or Latino	2: Asian	1: Female	1: Single	2: No	2: No	USA	7: Life/Biological/Medical Sciences	1: Doctorate	1: A current graduate student	Z: Missing Institution
65	1: Agree	1: Agree	2: Does Not Agree	1: Agree	1: Agree	2: Does Not Agree	1: Agree	2: Does Not Agree	2: Does Not Agree	2: Does Not Agree	1: Agree	1: Agree	2: Does Not Agree	1: Agree	4: Programs are available and I attend and they have been helpful to my current training situation and to my future career plans	2: NOT Hispanic or Latino	5: White	1: Female	2: Married	2: No	1: Yes	USA	7: Life/Biological/Medical Sciences	1: Doctorate	1: A current graduate student	Z: Missing Institution
66	2: Does Not Agree	2: Does Not Agree	.	1: Agree	2: Does Not Agree	1: Agree	1: Agree	1: Agree	1: Agree	1: Agree	1: Agree	2: Does Not Agree	2: Does Not Agree	2: Does Not Agree	4: Programs are available and I attend and they have been helpful to my current training situation and to my future career plans	2: NOT Hispanic or Latino	2: Asian	1: Female	1: Single	2: No	2: No	USA	7: Life/Biological/Medical Sciences	1: Doctorate	1: A current graduate student	Z: Missing Institution
67	1: Agree	1: Agree	2: Does Not Agree	2: Does Not Agree	1: Agree	1: Agree	1: Agree	1: Agree	1: Agree	1: Agree	1: Agree	1: Agree	1: Agree	1: Agree	2: Programs are available, but I do not attend or attend infrequently	2: NOT Hispanic or Latino	5: White	2: Male	2: Married	2: No	1: Yes	USA	7: Life/Biological/Medical Sciences	1: Doctorate	1: A current graduate student	Z: Missing Institution
68	1: Agree	1: Agree	2: Does Not Agree	2: Does Not Agree	2: Does Not Agree	1: Agree	1: Agree	2: Does Not Agree	2: Does Not Agree	1: Agree	2: Does Not Agree	2: Does Not Agree	2: Does Not Agree	1: Agree	2: Programs are available, but I do not attend or attend infrequently	1: Hispanic or Latino	.	1: Female	3: Partnership	2: No	2: No	USA	7: Life/Biological/Medical Sciences	1: Doctorate	1: A current graduate student	Z: Missing Institution
69	1: Agree	2: Does Not Agree	2: Does Not Agree	2: Does Not Agree	2: Does Not Agree	2: Does Not Agree	1: Agree	1: Agree	2: Does Not Agree	2: Does Not Agree	1: Agree	2: Does Not Agree	2: Does Not Agree	2: Does Not Agree	3: Programs are available and I attend, but they have not been helpful to my current training situation nor to my future career plans	2: NOT Hispanic or Latino	5: White	2: Male	1: Single	2: No	1: Yes	USA	7: Life/Biological/Medical Sciences	1: Doctorate	1: A current graduate student	Z: Missing Institution
70	2: Does Not Agree	2: Does Not Agree	2: Does Not Agree	2: Does Not Agree	2: Does Not Agree	1: Agree	1: Agree	1: Agree	1: Agree	1: Agree	1: Agree	1: Agree	2: Does Not Agree	2: Does Not Agree	4: Programs are available and I attend and they have been helpful to my current training situation and to my future career plans	2: NOT Hispanic or Latino	5: White	1: Female	1: Single	2: No	1: Yes	USA	7: Life/Biological/Medical Sciences	1: Doctorate	1: A current graduate student	Z: Missing Institution
71	1: Agree	1: Agree	2: Does Not Agree	1: Agree	1: Agree	1: Agree	1: Agree	1: Agree	1: Agree	1: Agree	1: Agree	1: Agree	1: Agree	1: Agree	2: Programs are available, but I do not attend or attend infrequently	2: NOT Hispanic or Latino	5: White	2: Male	3: Partnership	2: No	1: Yes	USA	7: Life/Biological/Medical Sciences	1: Doctorate	1: A current graduate student	Z: Missing Institution
72	1: Agree	2: Does Not Agree	1: Agree	2: Does Not Agree	2: Does Not Agree	2: Does Not Agree	1: Agree	2: Does Not Agree	2: Does Not Agree	2: Does Not Agree	1: Agree	1: Agree	1: Agree	1: Agree	2: Programs are available, but I do not attend or attend infrequently	2: NOT Hispanic or Latino	5: White	1: Female	3: Partnership	2: No	1: Yes	USA	7: Life/Biological/Medical Sciences	1: Doctorate	1: A current graduate student	Z: Missing Institution
73	1: Agree	2: Does Not Agree	2: Does Not Agree	2: Does Not Agree	2: Does Not Agree	2: Does Not Agree	1: Agree	1: Agree	2: Does Not Agree	1: Agree	1: Agree	2: Does Not Agree	1: Agree	2: Does Not Agree	2: Programs are available, but I do not attend or attend infrequently	2: NOT Hispanic or Latino	5: White	2: Male	1: Single	2: No	1: Yes	USA	7: Life/Biological/Medical Sciences	1: Doctorate	1: A current graduate student	Z: Missing Institution
74	1: Agree	1: Agree	2: Does Not Agree	1: Agree	1: Agree	1: Agree	1: Agree	2: Does Not Agree	2: Does Not Agree	1: Agree	1: Agree	1: Agree	2: Does Not Agree	2: Does Not Agree	4: Programs are available and I attend and they have been helpful to my current training situation and to my future career plans	2: NOT Hispanic or Latino	5: White	1: Female	2: Married	2: No	1: Yes	USA	7: Life/Biological/Medical Sciences	1: Doctorate	1: A current graduate student	Z: Missing Institution
75	1: Agree	1: Agree	2: Does Not Agree	1: Agree	1: Agree	1: Agree	1: Agree	1: Agree	1: Agree	1: Agree	1: Agree	1: Agree	1: Agree	1: Agree	4: Programs are available and I attend and they have been helpful to my current training situation and to my future career plans	2: NOT Hispanic or Latino	2: Asian	1: Female	1: Single	2: No	1: Yes	USA	7: Life/Biological/Medical Sciences	1: Doctorate	1: A current graduate student	Z: Missing Institution
76	1: Agree	1: Agree	2: Does Not Agree	2: Does Not Agree	2: Does Not Agree	2: Does Not Agree	1: Agree	1: Agree	2: Does Not Agree	1: Agree	1: Agree	1: Agree	1: Agree	2: Does Not Agree	3: Programs are available and I attend, but they have not been helpful to my current training situation nor to my future career plans	2: NOT Hispanic or Latino	5: White	1: Female	2: Married	2: No	1: Yes	USA	7: Life/Biological/Medical Sciences	1: Doctorate	1: A current graduate student	Z: Missing Institution
77	1: Agree	1: Agree	2: Does Not Agree	1: Agree	1: Agree	1: Agree	1: Agree	1: Agree	1: Agree	1: Agree	1: Agree	1: Agree	1: Agree	2: Does Not Agree	3: Programs are available and I attend, but they have not been helpful to my current training situation nor to my future career plans	2: NOT Hispanic or Latino	5: White	1: Female	3: Partnership	2: No	1: Yes	USA	7: Life/Biological/Medical Sciences	1: Doctorate	1: A current graduate student	Z: Missing Institution
78	1: Agree	1: Agree	2: Does Not Agree	2: Does Not Agree	2: Does Not Agree	1: Agree	1: Agree	1: Agree	2: Does Not Agree	1: Agree	2: Does Not Agree	1: Agree	1: Agree	2: Does Not Agree	4: Programs are available and I attend and they have been helpful to my current training situation and to my future career plans	2: NOT Hispanic or Latino	5: White	1: Female	1: Single	2: No	1: Yes	USA	7: Life/Biological/Medical Sciences	1: Doctorate	1: A current graduate student	Z: Missing Institution
79	2: Does Not Agree	2: Does Not Agree	2: Does Not Agree	2: Does Not Agree	2: Does Not Agree	1: Agree	1: Agree	1: Agree	1: Agree	1: Agree	1: Agree	1: Agree	1: Agree	1: Agree	2: Programs are available, but I do not attend or attend infrequently	2: NOT Hispanic or Latino	5: White	2: Male	1: Single	2: No	1: Yes	USA	7: Life/Biological/Medical Sciences	1: Doctorate	1: A current graduate student	Z: Missing Institution
80	1: Agree	1: Agree	2: Does Not Agree	2: Does Not Agree	1: Agree	1: Agree	1: Agree	1: Agree	2: Does Not Agree	1: Agree	1: Agree	1: Agree	1: Agree	1: Agree	3: Programs are available and I attend, but they have not been helpful to my current training situation nor to my future career plans	2: NOT Hispanic or Latino	5: White	2: Male	1: Single	2: No	1: Yes	USA	7: Life/Biological/Medical Sciences	1: Doctorate	1: A current graduate student	Z: Missing Institution
81	1: Agree	1: Agree	2: Does Not Agree	1: Agree	1: Agree	1: Agree	1: Agree	1: Agree	1: Agree	1: Agree	1: Agree	1: Agree	1: Agree	1: Agree	4: Programs are available and I attend and they have been helpful to my current training situation and to my future career plans	2: NOT Hispanic or Latino	5: White	1: Female	2: Married	2: No	1: Yes	USA	7: Life/Biological/Medical Sciences	1: Doctorate	1: A current graduate student	Z: Missing Institution
82	1: Agree	1: Agree	2: Does Not Agree	1: Agree	1: Agree	1: Agree	1: Agree	1: Agree	1: Agree	1: Agree	1: Agree	1: Agree	2: Does Not Agree	2: Does Not Agree	2: Programs are available, but I do not attend or attend infrequently	2: NOT Hispanic or Latino	2: Asian	1: Female	1: Single	2: No	1: Yes	USA	7: Life/Biological/Medical Sciences	1: Doctorate	1: A current graduate student	Z: Missing Institution
83	1: Agree	1: Agree	1: Agree	2: Does Not Agree	2: Does Not Agree	2: Does Not Agree	2: Does Not Agree	2: Does Not Agree	2: Does Not Agree	2: Does Not Agree	1: Agree	1: Agree	1: Agree	1: Agree	2: Programs are available, but I do not attend or attend infrequently	2: NOT Hispanic or Latino	5: White	1: Female	2: Married	2: No	1: Yes	USA	7: Life/Biological/Medical Sciences	1: Doctorate	1: A current graduate student	Z: Missing Institution
84	1: Agree	1: Agree	2: Does Not Agree	1: Agree	2: Does Not Agree	1: Agree	1: Agree	1: Agree	1: Agree	1: Agree	1: Agree	1: Agree	1: Agree	1: Agree	4: Programs are available and I attend and they have been helpful to my current training situation and to my future career plans	2: NOT Hispanic or Latino	5: White	1: Female	1: Single	2: No	1: Yes	USA	7: Life/Biological/Medical Sciences	1: Doctorate	1: A current graduate student	Z: Missing Institution
85	1: Agree	1: Agree	2: Does Not Agree	2: Does Not Agree	2: Does Not Agree	1: Agree	1: Agree	1: Agree	1: Agree	1: Agree	1: Agree	1: Agree	1: Agree	1: Agree	2: Programs are available, but I do not attend or attend infrequently	1: Hispanic or Latino	5: White	1: Female	3: Partnership	2: No	1: Yes	USA	7: Life/Biological/Medical Sciences	1: Doctorate	1: A current graduate student	Z: Missing Institution
86	1: Agree	2: Does Not Agree	1: Agree	2: Does Not Agree	2: Does Not Agree	1: Agree	1: Agree	1: Agree	1: Agree	1: Agree	2: Does Not Agree	2: Does Not Agree	2: Does Not Agree	2: Does Not Agree	3: Programs are available and I attend, but they have not been helpful to my current training situation nor to my future career plans	2: NOT Hispanic or Latino	5: White	2: Male	1: Single	2: No	1: Yes	USA	7: Life/Biological/Medical Sciences	1: Doctorate	1: A current graduate student	Z: Missing Institution
87	1: Agree	1: Agree	2: Does Not Agree	2: Does Not Agree	1: Agree	1: Agree	1: Agree	1: Agree	1: Agree	1: Agree	1: Agree	1: Agree	1: Agree	1: Agree	4: Programs are available and I attend and they have been helpful to my current training situation and to my future career plans	2: NOT Hispanic or Latino	5: White	1: Female	3: Partnership	2: No	1: Yes	USA	7: Life/Biological/Medical Sciences	1: Doctorate	1: A current graduate student	Z: Missing Institution
88	1: Agree	1: Agree	2: Does Not Agree	1: Agree	1: Agree	1: Agree	1: Agree	1: Agree	1: Agree	1: Agree	1: Agree	1: Agree	1: Agree	1: Agree	2: Programs are available, but I do not attend or attend infrequently	2: NOT Hispanic or Latino	5: White	1: Female	3: Partnership	2: No	1: Yes	USA	7: Life/Biological/Medical Sciences	1: Doctorate	1: A current graduate student	Z: Missing Institution
89	1: Agree	1: Agree	2: Does Not Agree	1: Agree	1: Agree	1: Agree	1: Agree	1: Agree	1: Agree	1: Agree	1: Agree	1: Agree	2: Does Not Agree	2: Does Not Agree	4: Programs are available and I attend and they have been helpful to my current training situation and to my future career plans	2: NOT Hispanic or Latino	5: White	1: Female	1: Single	2: No	1: Yes	USA	7: Life/Biological/Medical Sciences	1: Doctorate	1: A current graduate student	Z: Missing Institution
90	1: Agree	1: Agree	2: Does Not Agree	1: Agree	1: Agree	1: Agree	1: Agree	1: Agree	1: Agree	1: Agree	1: Agree	2: Does Not Agree	2: Does Not Agree	2: Does Not Agree	2: Programs are available, but I do not attend or attend infrequently	2: NOT Hispanic or Latino	4: Black or African American	1: Female	1: Single	2: No	1: Yes	USA	7: Life/Biological/Medical Sciences	1: Doctorate	1: A current graduate student	Z: Missing Institution
91	1: Agree	1: Agree	2: Does Not Agree	1: Agree	1: Agree	1: Agree	1: Agree	1: Agree	2: Does Not Agree	1: Agree	1: Agree	1: Agree	1: Agree	1: Agree	4: Programs are available and I attend and they have been helpful to my current training situation and to my future career plans	2: NOT Hispanic or Latino	5: White	2: Male	3: Partnership	2: No	1: Yes	USA	7: Life/Biological/Medical Sciences	1: Doctorate	1: A current graduate student	Z: Missing Institution
92	1: Agree	2: Does Not Agree	1: Agree	2: Does Not Agree	2: Does Not Agree	1: Agree	1: Agree	1: Agree	1: Agree	2: Does Not Agree	1: Agree	1: Agree	2: Does Not Agree	2: Does Not Agree	3: Programs are available and I attend, but they have not been helpful to my current training situation nor to my future career plans	2: NOT Hispanic or Latino	5: White	2: Male	1: Single	2: No	1: Yes	USA	7: Life/Biological/Medical Sciences	1: Doctorate	1: A current graduate student	Z: Missing Institution
93	1: Agree	1: Agree	2: Does Not Agree	2: Does Not Agree	2: Does Not Agree	2: Does Not Agree	2: Does Not Agree	1: Agree	2: Does Not Agree	2: Does Not Agree	1: Agree	1: Agree	1: Agree	2: Does Not Agree	4: Programs are available and I attend and they have been helpful to my current training situation and to my future career plans	1: Hispanic or Latino	6: More than one race	1: Female	2: Married	2: No	1: Yes	USA	7: Life/Biological/Medical Sciences	1: Doctorate	1: A current graduate student	Z: Missing Institution
94	1: Agree	2: Does Not Agree	1: Agree	2: Does Not Agree	2: Does Not Agree	1: Agree	1: Agree	1: Agree	2: Does Not Agree	1: Agree	1: Agree	1: Agree	2: Does Not Agree	2: Does Not Agree	2: Programs are available, but I do not attend or attend infrequently	2: NOT Hispanic or Latino	5: White	1: Female	1: Single	2: No	1: Yes	USA	7: Life/Biological/Medical Sciences	1: Doctorate	1: A current graduate student	Z: Missing Institution
95	1: Agree	1: Agree	2: Does Not Agree	1: Agree	1: Agree	1: Agree	1: Agree	1: Agree	2: Does Not Agree	1: Agree	2: Does Not Agree	2: Does Not Agree	1: Agree	2: Does Not Agree	4: Programs are available and I attend and they have been helpful to my current training situation and to my future career plans	2: NOT Hispanic or Latino	5: White	1: Female	2: Married	2: No	1: Yes	USA	7: Life/Biological/Medical Sciences	1: Doctorate	1: A current graduate student	Z: Missing Institution
96	1: Agree	1: Agree	2: Does Not Agree	2: Does Not Agree	2: Does Not Agree	2: Does Not Agree	2: Does Not Agree	2: Does Not Agree	2: Does Not Agree	1: Agree	1: Agree	1: Agree	2: Does Not Agree	1: Agree	4: Programs are available and I attend and they have been helpful to my current training situation and to my future career plans	3: Unknown/Not reported	.	1: Female	2: Married	1: Yes	1: Yes	USA	7: Life/Biological/Medical Sciences	1: Doctorate	1: A current graduate student	Z: Missing Institution
97	1: Agree	1: Agree	2: Does Not Agree	1: Agree	1: Agree	1: Agree	1: Agree	1: Agree	2: Does Not Agree	1: Agree	1: Agree	1: Agree	1: Agree	1: Agree	4: Programs are available and I attend and they have been helpful to my current training situation and to my future career plans	2: NOT Hispanic or Latino	5: White	1: Female	3: Partnership	2: No	1: Yes	USA	7: Life/Biological/Medical Sciences	1: Doctorate	1: A current graduate student	Z: Missing Institution
98	1: Agree	1: Agree	1: Agree	2: Does Not Agree	2: Does Not Agree	1: Agree	1: Agree	2: Does Not Agree	2: Does Not Agree	2: Does Not Agree	1: Agree	2: Does Not Agree	1: Agree	1: Agree	4: Programs are available and I attend and they have been helpful to my current training situation and to my future career plans	2: NOT Hispanic or Latino	5: White	1: Female	1: Single	2: No	1: Yes	USA	7: Life/Biological/Medical Sciences	1: Doctorate	1: A current graduate student	Z: Missing Institution
99	1: Agree	2: Does Not Agree	1: Agree	2: Does Not Agree	1: Agree	1: Agree	1: Agree	1: Agree	1: Agree	1: Agree	1: Agree	2: Does Not Agree	2: Does Not Agree	2: Does Not Agree	4: Programs are available and I attend and they have been helpful to my current training situation and to my future career plans	2: NOT Hispanic or Latino	5: White	1: Female	2: Married	2: No	1: Yes	USA	7: Life/Biological/Medical Sciences	1: Doctorate	1: A current graduate student	Z: Missing Institution
100	1: Agree	1: Agree	2: Does Not Agree	2: Does Not Agree	1: Agree	1: Agree	1: Agree	1: Agree	2: Does Not Agree	1: Agree	1: Agree	1: Agree	2: Does Not Agree	2: Does Not Agree	4: Programs are available and I attend and they have been helpful to my current training situation and to my future career plans	2: NOT Hispanic or Latino	5: White	1: Female	1: Single	2: No	1: Yes	USA	7: Life/Biological/Medical Sciences	1: Doctorate	1: A current graduate student	Z: Missing Institution
101	2: Does Not Agree	2: Does Not Agree	2: Does Not Agree	2: Does Not Agree	2: Does Not Agree	1: Agree	1: Agree	1: Agree	1: Agree	1: Agree	1: Agree	1: Agree	1: Agree	2: Does Not Agree	2: Programs are available, but I do not attend or attend infrequently	2: NOT Hispanic or Latino	5: White	1: Female	1: Single	2: No	1: Yes	USA	7: Life/Biological/Medical Sciences	1: Doctorate	1: A current graduate student	Z: Missing Institution
102	1: Agree	1: Agree	1: Agree	2: Does Not Agree	1: Agree	1: Agree	1: Agree	2: Does Not Agree	1: Agree	2: Does Not Agree	2: Does Not Agree	2: Does Not Agree	2: Does Not Agree	2: Does Not Agree	2: Programs are available, but I do not attend or attend infrequently	2: NOT Hispanic or Latino	5: White	1: Female	1: Single	2: No	1: Yes	USA	7: Life/Biological/Medical Sciences	1: Doctorate	1: A current graduate student	Z: Missing Institution
103	1: Agree	1: Agree	2: Does Not Agree	1: Agree	1: Agree	1: Agree	1: Agree	1: Agree	2: Does Not Agree	1: Agree	1: Agree	2: Does Not Agree	2: Does Not Agree	2: Does Not Agree	2: Programs are available, but I do not attend or attend infrequently	2: NOT Hispanic or Latino	5: White	2: Male	2: Married	2: No	1: Yes	USA	7: Life/Biological/Medical Sciences	1: Doctorate	1: A current graduate student	Z: Missing Institution
104	1: Agree	1: Agree	2: Does Not Agree	1: Agree	1: Agree	1: Agree	1: Agree	1: Agree	1: Agree	1: Agree	1: Agree	2: Does Not Agree	2: Does Not Agree	2: Does Not Agree	2: Programs are available, but I do not attend or attend infrequently	2: NOT Hispanic or Latino	5: White	2: Male	2: Married	2: No	1: Yes	USA	7: Life/Biological/Medical Sciences	1: Doctorate	1: A current graduate student	Z: Missing Institution
105	1: Agree	1: Agree	2: Does Not Agree	2: Does Not Agree	2: Does Not Agree	1: Agree	2: Does Not Agree	2: Does Not Agree	2: Does Not Agree	2: Does Not Agree	1: Agree	2: Does Not Agree	2: Does Not Agree	2: Does Not Agree	4: Programs are available and I attend and they have been helpful to my current training situation and to my future career plans	2: NOT Hispanic or Latino	5: White	1: Female	1: Single	2: No	1: Yes	USA	7: Life/Biological/Medical Sciences	1: Doctorate	1: A current graduate student	Z: Missing Institution
106	1: Agree	2: Does Not Agree	1: Agree	2: Does Not Agree	2: Does Not Agree	1: Agree	1: Agree	1: Agree	1: Agree	1: Agree	1: Agree	2: Does Not Agree	2: Does Not Agree	2: Does Not Agree	2: Programs are available, but I do not attend or attend infrequently	2: NOT Hispanic or Latino	4: Black or African American	1: Female	1: Single	2: No	1: Yes	USA	7: Life/Biological/Medical Sciences	1: Doctorate	1: A current graduate student	Z: Missing Institution
107	2: Does Not Agree	2: Does Not Agree	2: Does Not Agree	2: Does Not Agree	2: Does Not Agree	2: Does Not Agree	2: Does Not Agree	1: Agree	2: Does Not Agree	1: Agree	1: Agree	2: Does Not Agree	1: Agree	1: Agree	4: Programs are available and I attend and they have been helpful to my current training situation and to my future career plans	2: NOT Hispanic or Latino	5: White	1: Female	1: Single	2: No	1: Yes	USA	7: Life/Biological/Medical Sciences	1: Doctorate	1: A current graduate student	Z: Missing Institution
108	1: Agree	1: Agree	2: Does Not Agree	1: Agree	1: Agree	1: Agree	1: Agree	1: Agree	1: Agree	1: Agree	1: Agree	1: Agree	1: Agree	1: Agree	4: Programs are available and I attend and they have been helpful to my current training situation and to my future career plans	2: NOT Hispanic or Latino	4: Black or African American	1: Female	1: Single	2: No	1: Yes	USA	7: Life/Biological/Medical Sciences	1: Doctorate	1: A current graduate student	Z: Missing Institution
109	1: Agree	1: Agree	1: Agree	1: Agree	2: Does Not Agree	1: Agree	1: Agree	2: Does Not Agree	1: Agree	1: Agree	1: Agree	2: Does Not Agree	1: Agree	2: Does Not Agree	2: Programs are available, but I do not attend or attend infrequently	2: NOT Hispanic or Latino	2: Asian	1: Female	1: Single	2: No	1: Yes	USA	7: Life/Biological/Medical Sciences	1: Doctorate	1: A current graduate student	Z: Missing Institution
110	2: Does Not Agree	2: Does Not Agree	2: Does Not Agree	2: Does Not Agree	2: Does Not Agree	1: Agree	1: Agree	2: Does Not Agree	2: Does Not Agree	1: Agree	2: Does Not Agree	1: Agree	2: Does Not Agree	2: Does Not Agree	2: Programs are available, but I do not attend or attend infrequently	2: NOT Hispanic or Latino	5: White	1: Female	2: Married	1: Yes	1: Yes	USA	7: Life/Biological/Medical Sciences	1: Doctorate	1: A current graduate student	Z: Missing Institution
111	1: Agree	1: Agree	2: Does Not Agree	2: Does Not Agree	2: Does Not Agree	1: Agree	1: Agree	1: Agree	1: Agree	1: Agree	1: Agree	1: Agree	2: Does Not Agree	2: Does Not Agree	4: Programs are available and I attend and they have been helpful to my current training situation and to my future career plans	2: NOT Hispanic or Latino	2: Asian	2: Male	3: Partnership	2: No	1: Yes	USA	7: Life/Biological/Medical Sciences	1: Doctorate	1: A current graduate student	Z: Missing Institution
112	1: Agree	2: Does Not Agree	2: Does Not Agree	1: Agree	1: Agree	1: Agree	1: Agree	1: Agree	2: Does Not Agree	2: Does Not Agree	1: Agree	1: Agree	2: Does Not Agree	1: Agree	2: Programs are available, but I do not attend or attend infrequently	2: NOT Hispanic or Latino	2: Asian	2: Male	1: Single	2: No	1: Yes	USA	8: Physical or Applied Sciences	1: Doctorate	1: A current graduate student	Z: Missing Institution
113	1: Agree	1: Agree	2: Does Not Agree	1: Agree	1: Agree	1: Agree	1: Agree	1: Agree	1: Agree	1: Agree	1: Agree	1: Agree	2: Does Not Agree	2: Does Not Agree	4: Programs are available and I attend and they have been helpful to my current training situation and to my future career plans	2: NOT Hispanic or Latino	5: White	1: Female	3: Partnership	2: No	1: Yes	USA	7: Life/Biological/Medical Sciences	1: Doctorate	1: A current graduate student	Z: Missing Institution
114	2: Does Not Agree	2: Does Not Agree	2: Does Not Agree	2: Does Not Agree	2: Does Not Agree	2: Does Not Agree	2: Does Not Agree	2: Does Not Agree	2: Does Not Agree	1: Agree	1: Agree	1: Agree	1: Agree	1: Agree	1: Programs are not available to me	2: NOT Hispanic or Latino	5: White	2: Male	2: Married	2: No	1: Yes	USA	8: Physical or Applied Sciences	1: Doctorate	1: A current graduate student	Z: Missing Institution
115	2: Does Not Agree	1: Agree	2: Does Not Agree	2: Does Not Agree	1: Agree	1: Agree	1: Agree	1: Agree	2: Does Not Agree	1: Agree	1: Agree	1: Agree	2: Does Not Agree	1: Agree	4: Programs are available and I attend and they have been helpful to my current training situation and to my future career plans	2: NOT Hispanic or Latino	5: White	1: Female	1: Single	2: No	1: Yes	USA	8: Physical or Applied Sciences	1: Doctorate	1: A current graduate student	Z: Missing Institution
116	2: Does Not Agree	2: Does Not Agree	2: Does Not Agree	2: Does Not Agree	2: Does Not Agree	2: Does Not Agree	2: Does Not Agree	2: Does Not Agree	2: Does Not Agree	2: Does Not Agree	2: Does Not Agree	2: Does Not Agree	2: Does Not Agree	2: Does Not Agree	3: Programs are available and I attend, but they have not been helpful to my current training situation nor to my future career plans	2: NOT Hispanic or Latino	5: White	1: Female	1: Single	2: No	1: Yes	USA	7: Life/Biological/Medical Sciences	1: Doctorate	1: A current graduate student	Z: Missing Institution
117	1: Agree	1: Agree	1: Agree	2: Does Not Agree	2: Does Not Agree	1: Agree	1: Agree	1: Agree	1: Agree	1: Agree	1: Agree	1: Agree	1: Agree	1: Agree	3: Programs are available and I attend, but they have not been helpful to my current training situation nor to my future career plans	2: NOT Hispanic or Latino	5: White	2: Male	1: Single	2: No	1: Yes	USA	7: Life/Biological/Medical Sciences	1: Doctorate	1: A current graduate student	Z: Missing Institution
118	1: Agree	2: Does Not Agree	1: Agree	2: Does Not Agree	2: Does Not Agree	2: Does Not Agree	2: Does Not Agree	2: Does Not Agree	2: Does Not Agree	2: Does Not Agree	1: Agree	1: Agree	2: Does Not Agree	2: Does Not Agree	3: Programs are available and I attend, but they have not been helpful to my current training situation nor to my future career plans	2: NOT Hispanic or Latino	5: White	1: Female	1: Single	2: No	1: Yes	USA	7: Life/Biological/Medical Sciences	1: Doctorate	1: A current graduate student	Z: Missing Institution
119	1: Agree	2: Does Not Agree	2: Does Not Agree	2: Does Not Agree	2: Does Not Agree	2: Does Not Agree	2: Does Not Agree	2: Does Not Agree	2: Does Not Agree	2: Does Not Agree	2: Does Not Agree	2: Does Not Agree	2: Does Not Agree	2: Does Not Agree	4: Programs are available and I attend and they have been helpful to my current training situation and to my future career plans	2: NOT Hispanic or Latino	.	1: Female	2: Married	2: No	1: Yes	USA	7: Life/Biological/Medical Sciences	1: Doctorate	1: A current graduate student	Z: Missing Institution
120	1: Agree	1: Agree	2: Does Not Agree	2: Does Not Agree	1: Agree	1: Agree	1: Agree	1: Agree	1: Agree	1: Agree	1: Agree	1: Agree	2: Does Not Agree	1: Agree	4: Programs are available and I attend and they have been helpful to my current training situation and to my future career plans	2: NOT Hispanic or Latino	5: White	1: Female	1: Single	2: No	1: Yes	USA	7: Life/Biological/Medical Sciences	1: Doctorate	1: A current graduate student	Z: Missing Institution
121	2: Does Not Agree	2: Does Not Agree	1: Agree	2: Does Not Agree	.	1: Agree	1: Agree	1: Agree	1: Agree	1: Agree	2: Does Not Agree	2: Does Not Agree	2: Does Not Agree	2: Does Not Agree	4: Programs are available and I attend and they have been helpful to my current training situation and to my future career plans	2: NOT Hispanic or Latino	5: White	1: Female	1: Single	2: No	1: Yes	USA	8: Physical or Applied Sciences	1: Doctorate	1: A current graduate student	Z: Missing Institution
122	1: Agree	2: Does Not Agree	1: Agree	2: Does Not Agree	1: Agree	1: Agree	1: Agree	1: Agree	1: Agree	1: Agree	1: Agree	1: Agree	1: Agree	1: Agree	4: Programs are available and I attend and they have been helpful to my current training situation and to my future career plans	2: NOT Hispanic or Latino	2: Asian	2: Male	1: Single	2: No	2: No	USA	7: Life/Biological/Medical Sciences	1: Doctorate	1: A current graduate student	Z: Missing Institution
123	2: Does Not Agree	2: Does Not Agree	2: Does Not Agree	2: Does Not Agree	2: Does Not Agree	1: Agree	1: Agree	1: Agree	2: Does Not Agree	1: Agree	1: Agree	1: Agree	2: Does Not Agree	2: Does Not Agree	1: Programs are not available to me	2: NOT Hispanic or Latino	5: White	2: Male	2: Married	1: Yes	1: Yes	USA	8: Physical or Applied Sciences	1: Doctorate	1: A current graduate student	Z: Missing Institution
124	1: Agree	2: Does Not Agree	1: Agree	2: Does Not Agree	2: Does Not Agree	2: Does Not Agree	1: Agree	2: Does Not Agree	2: Does Not Agree	1: Agree	1: Agree	2: Does Not Agree	1: Agree	2: Does Not Agree	3: Programs are available and I attend, but they have not been helpful to my current training situation nor to my future career plans	1: Hispanic or Latino	5: White	1: Female	2: Married	2: No	1: Yes	USA	7: Life/Biological/Medical Sciences	1: Doctorate	1: A current graduate student	Z: Missing Institution
125	2: Does Not Agree	2: Does Not Agree	2: Does Not Agree	2: Does Not Agree	2: Does Not Agree	1: Agree	1: Agree	1: Agree	2: Does Not Agree	2: Does Not Agree	2: Does Not Agree	2: Does Not Agree	2: Does Not Agree	2: Does Not Agree	3: Programs are available and I attend, but they have not been helpful to my current training situation nor to my future career plans	2: NOT Hispanic or Latino	5: White	1: Female	2: Married	2: No	1: Yes	USA	7: Life/Biological/Medical Sciences	1: Doctorate	1: A current graduate student	Z: Missing Institution
126	2: Does Not Agree	2: Does Not Agree	2: Does Not Agree	2: Does Not Agree	2: Does Not Agree	2: Does Not Agree	1: Agree	2: Does Not Agree	2: Does Not Agree	2: Does Not Agree	1: Agree	2: Does Not Agree	1: Agree	2: Does Not Agree	2: Programs are available, but I do not attend or attend infrequently	2: NOT Hispanic or Latino	5: White	2: Male	2: Married	2: No	1: Yes	USA	8: Physical or Applied Sciences	1: Doctorate	1: A current graduate student	Z: Missing Institution
127	1: Agree	1: Agree	2: Does Not Agree	2: Does Not Agree	2: Does Not Agree	1: Agree	1: Agree	2: Does Not Agree	1: Agree	1: Agree	1: Agree	2: Does Not Agree	2: Does Not Agree	2: Does Not Agree	2: Programs are available, but I do not attend or attend infrequently	2: NOT Hispanic or Latino	5: White	1: Female	1: Single	2: No	1: Yes	USA	7: Life/Biological/Medical Sciences	1: Doctorate	1: A current graduate student	Z: Missing Institution
128	2: Does Not Agree	1: Agree	2: Does Not Agree	2: Does Not Agree	2: Does Not Agree	2: Does Not Agree	1: Agree	2: Does Not Agree	2: Does Not Agree	1: Agree	1: Agree	1: Agree	2: Does Not Agree	1: Agree	4: Programs are available and I attend and they have been helpful to my current training situation and to my future career plans	2: NOT Hispanic or Latino	5: White	1: Female	2: Married	2: No	1: Yes	USA	8: Physical or Applied Sciences	1: Doctorate	1: A current graduate student	Z: Missing Institution
129	2: Does Not Agree	2: Does Not Agree	2: Does Not Agree	2: Does Not Agree	2: Does Not Agree	2: Does Not Agree	2: Does Not Agree	2: Does Not Agree	2: Does Not Agree	2: Does Not Agree	2: Does Not Agree	2: Does Not Agree	2: Does Not Agree	2: Does Not Agree	1: Programs are not available to me	2: NOT Hispanic or Latino	5: White	1: Female	2: Married	1: Yes	1: Yes	USA	8: Physical or Applied Sciences	1: Doctorate	1: A current graduate student	Z: Missing Institution
130	2: Does Not Agree	2: Does Not Agree	2: Does Not Agree	2: Does Not Agree	2: Does Not Agree	1: Agree	1: Agree	1: Agree	1: Agree	1: Agree	1: Agree	2: Does Not Agree	2: Does Not Agree	2: Does Not Agree	3: Programs are available and I attend, but they have not been helpful to my current training situation nor to my future career plans	2: NOT Hispanic or Latino	5: White	2: Male	1: Single	2: No	1: Yes	USA	7: Life/Biological/Medical Sciences	1: Doctorate	1: A current graduate student	Z: Missing Institution
131	1: Agree	1: Agree	2: Does Not Agree	2: Does Not Agree	1: Agree	1: Agree	1: Agree	1: Agree	1: Agree	1: Agree	1: Agree	1: Agree	1: Agree	1: Agree	.	2: NOT Hispanic or Latino	5: White	1: Female	3: Partnership	2: No	1: Yes	USA	7: Life/Biological/Medical Sciences	1: Doctorate	1: A current graduate student	Z: Missing Institution
132	1: Agree	2: Does Not Agree	1: Agree	2: Does Not Agree	2: Does Not Agree	1: Agree	1: Agree	2: Does Not Agree	2: Does Not Agree	1: Agree	2: Does Not Agree	1: Agree	2: Does Not Agree	1: Agree	4: Programs are available and I attend and they have been helpful to my current training situation and to my future career plans	2: NOT Hispanic or Latino	5: White	2: Male	3: Partnership	2: No	1: Yes	USA	7: Life/Biological/Medical Sciences	1: Doctorate	1: A current graduate student	Z: Missing Institution
133	2: Does Not Agree	2: Does Not Agree	1: Agree	2: Does Not Agree	1: Agree	2: Does Not Agree	2: Does Not Agree	2: Does Not Agree	2: Does Not Agree	2: Does Not Agree	2: Does Not Agree	2: Does Not Agree	2: Does Not Agree	2: Does Not Agree	1: Programs are not available to me	2: NOT Hispanic or Latino	2: Asian	2: Male	1: Single	2: No	1: Yes	USA	7: Life/Biological/Medical Sciences	1: Doctorate	1: A current graduate student	Z: Missing Institution
134	2: Does Not Agree	2: Does Not Agree	2: Does Not Agree	2: Does Not Agree	2: Does Not Agree	1: Agree	2: Does Not Agree	1: Agree	2: Does Not Agree	1: Agree	1: Agree	2: Does Not Agree	2: Does Not Agree	2: Does Not Agree	4: Programs are available and I attend and they have been helpful to my current training situation and to my future career plans	2: NOT Hispanic or Latino	2: Asian	2: Male	1: Single	2: No	2: No	USA	7: Life/Biological/Medical Sciences	1: Doctorate	1: A current graduate student	Z: Missing Institution
135	2: Does Not Agree	2: Does Not Agree	2: Does Not Agree	2: Does Not Agree	1: Agree	1: Agree	1: Agree	1: Agree	1: Agree	1: Agree	1: Agree	1: Agree	1: Agree	1: Agree	4: Programs are available and I attend and they have been helpful to my current training situation and to my future career plans	1: Hispanic or Latino	6: More than one race	2: Male	2: Married	1: Yes	1: Yes	USA	8: Physical or Applied Sciences	1: Doctorate	1: A current graduate student	Z: Missing Institution
136	1: Agree	2: Does Not Agree	2: Does Not Agree	2: Does Not Agree	2: Does Not Agree	2: Does Not Agree	1: Agree	2: Does Not Agree	2: Does Not Agree	2: Does Not Agree	1: Agree	1: Agree	2: Does Not Agree	2: Does Not Agree	4: Programs are available and I attend and they have been helpful to my current training situation and to my future career plans	2: NOT Hispanic or Latino	5: White	1: Female	2: Married	2: No	1: Yes	USA	7: Life/Biological/Medical Sciences	1: Doctorate	1: A current graduate student	Z: Missing Institution
137	1: Agree	1: Agree	2: Does Not Agree	1: Agree	1: Agree	1: Agree	1: Agree	1: Agree	1: Agree	1: Agree	1: Agree	2: Does Not Agree	1: Agree	1: Agree	4: Programs are available and I attend and they have been helpful to my current training situation and to my future career plans	2: NOT Hispanic or Latino	5: White	1: Female	1: Single	2: No	1: Yes	USA	8: Physical or Applied Sciences	1: Doctorate	1: A current graduate student	Z: Missing Institution
138	2: Does Not Agree	2: Does Not Agree	2: Does Not Agree	2: Does Not Agree	2: Does Not Agree	1: Agree	1: Agree	1: Agree	2: Does Not Agree	1: Agree	1: Agree	2: Does Not Agree	2: Does Not Agree	2: Does Not Agree	2: Programs are available, but I do not attend or attend infrequently	2: NOT Hispanic or Latino	5: White	1: Female	1: Single	2: No	1: Yes	USA	7: Life/Biological/Medical Sciences	1: Doctorate	1: A current graduate student	Z: Missing Institution
139	1: Agree	2: Does Not Agree	1: Agree	2: Does Not Agree	2: Does Not Agree	2: Does Not Agree	1: Agree	2: Does Not Agree	2: Does Not Agree	2: Does Not Agree	1: Agree	2: Does Not Agree	2: Does Not Agree	2: Does Not Agree	4: Programs are available and I attend and they have been helpful to my current training situation and to my future career plans	2: NOT Hispanic or Latino	5: White	1: Female	3: Partnership	2: No	1: Yes	USA	7: Life/Biological/Medical Sciences	1: Doctorate	1: A current graduate student	Z: Missing Institution
140	2: Does Not Agree	2: Does Not Agree	2: Does Not Agree	2: Does Not Agree	2: Does Not Agree	1: Agree	1: Agree	1: Agree	1: Agree	1: Agree	1: Agree	1: Agree	1: Agree	1: Agree	2: Programs are available, but I do not attend or attend infrequently	2: NOT Hispanic or Latino	5: White	2: Male	1: Single	2: No	1: Yes	USA	8: Physical or Applied Sciences	1: Doctorate	1: A current graduate student	Z: Missing Institution
141	1: Agree	1: Agree	1: Agree	2: Does Not Agree	1: Agree	1: Agree	1: Agree	1: Agree	1: Agree	1: Agree	1: Agree	1: Agree	1: Agree	1: Agree	3: Programs are available and I attend, but they have not been helpful to my current training situation nor to my future career plans	2: NOT Hispanic or Latino	5: White	1: Female	1: Single	2: No	1: Yes	USA	7: Life/Biological/Medical Sciences	1: Doctorate	1: A current graduate student	Z: Missing Institution
142	2: Does Not Agree	2: Does Not Agree	2: Does Not Agree	2: Does Not Agree	2: Does Not Agree	1: Agree	1: Agree	1: Agree	2: Does Not Agree	1: Agree	1: Agree	1: Agree	1: Agree	1: Agree	1: Programs are not available to me	2: NOT Hispanic or Latino	5: White	2: Male	1: Single	2: No	2: No	USA	7: Life/Biological/Medical Sciences	1: Doctorate	1: A current graduate student	Z: Missing Institution
143	2: Does Not Agree	2: Does Not Agree	2: Does Not Agree	2: Does Not Agree	2: Does Not Agree	2: Does Not Agree	2: Does Not Agree	2: Does Not Agree	2: Does Not Agree	2: Does Not Agree	1: Agree	2: Does Not Agree	2: Does Not Agree	2: Does Not Agree	1: Programs are not available to me	1: Hispanic or Latino	.	2: Male	2: Married	2: No	1: Yes	USA	7: Life/Biological/Medical Sciences	1: Doctorate	1: A current graduate student	Z: Missing Institution
144	2: Does Not Agree	2: Does Not Agree	2: Does Not Agree	2: Does Not Agree	2: Does Not Agree	2: Does Not Agree	2: Does Not Agree	2: Does Not Agree	2: Does Not Agree	2: Does Not Agree	1: Agree	1: Agree	1: Agree	1: Agree	1: Programs are not available to me	2: NOT Hispanic or Latino	5: White	2: Male	3: Partnership	2: No	2: No	USA	8: Physical or Applied Sciences	1: Doctorate	1: A current graduate student	Z: Missing Institution
145	1: Agree	1: Agree	2: Does Not Agree	2: Does Not Agree	2: Does Not Agree	1: Agree	1: Agree	1: Agree	1: Agree	1: Agree	1: Agree	1: Agree	2: Does Not Agree	2: Does Not Agree	2: Programs are available, but I do not attend or attend infrequently	2: NOT Hispanic or Latino	5: White	1: Female	1: Single	2: No	1: Yes	USA	7: Life/Biological/Medical Sciences	1: Doctorate	1: A current graduate student	Z: Missing Institution
146	1: Agree	1: Agree	2: Does Not Agree	1: Agree	1: Agree	1: Agree	1: Agree	1: Agree	1: Agree	1: Agree	1: Agree	1: Agree	1: Agree	1: Agree	4: Programs are available and I attend and they have been helpful to my current training situation and to my future career plans	2: NOT Hispanic or Latino	5: White	1: Female	1: Single	2: No	.	USA	7: Life/Biological/Medical Sciences	1: Doctorate	1: A current graduate student	Z: Missing Institution
147	2: Does Not Agree	1: Agree	2: Does Not Agree	2: Does Not Agree	1: Agree	1: Agree	1: Agree	2: Does Not Agree	2: Does Not Agree	1: Agree	1: Agree	1: Agree	2: Does Not Agree	2: Does Not Agree	3: Programs are available and I attend, but they have not been helpful to my current training situation nor to my future career plans	2: NOT Hispanic or Latino	5: White	1: Female	2: Married	2: No	1: Yes	USA	8: Physical or Applied Sciences	1: Doctorate	1: A current graduate student	Z: Missing Institution
148	1: Agree	2: Does Not Agree	1: Agree	2: Does Not Agree	2: Does Not Agree	1: Agree	1: Agree	1: Agree	1: Agree	2: Does Not Agree	2: Does Not Agree	2: Does Not Agree	2: Does Not Agree	2: Does Not Agree	2: Programs are available, but I do not attend or attend infrequently	2: NOT Hispanic or Latino	5: White	1: Female	1: Single	2: No	1: Yes	USA	7: Life/Biological/Medical Sciences	1: Doctorate	1: A current graduate student	Z: Missing Institution
149	1: Agree	2: Does Not Agree	2: Does Not Agree	2: Does Not Agree	2: Does Not Agree	1: Agree	1: Agree	1: Agree	2: Does Not Agree	2: Does Not Agree	2: Does Not Agree	2: Does Not Agree	2: Does Not Agree	2: Does Not Agree	3: Programs are available and I attend, but they have not been helpful to my current training situation nor to my future career plans	2: NOT Hispanic or Latino	5: White	1: Female	1: Single	2: No	1: Yes	USA	7: Life/Biological/Medical Sciences	1: Doctorate	1: A current graduate student	University Of Maryland
150	1: Agree	1: Agree	2: Does Not Agree	1: Agree	1: Agree	1: Agree	1: Agree	1: Agree	1: Agree	1: Agree	1: Agree	2: Does Not Agree	2: Does Not Agree	2: Does Not Agree	4: Programs are available and I attend and they have been helpful to my current training situation and to my future career plans	2: NOT Hispanic or Latino	5: White	1: Female	3: Partnership	2: No	1: Yes	USA	8: Physical or Applied Sciences	1: Doctorate	1: A current graduate student	University Of California
151	1: Agree	2: Does Not Agree	2: Does Not Agree	2: Does Not Agree	2: Does Not Agree	2: Does Not Agree	2: Does Not Agree	2: Does Not Agree	2: Does Not Agree	1: Agree	1: Agree	1: Agree	1: Agree	2: Does Not Agree	3: Programs are available and I attend, but they have not been helpful to my current training situation nor to my future career plans	2: NOT Hispanic or Latino	5: White	2: Male	1: Single	2: No	1: Yes	USA	7: Life/Biological/Medical Sciences	1: Doctorate	1: A current graduate student	Drexel University College Of Medicine
152	2: Does Not Agree	1: Agree	2: Does Not Agree	1: Agree	1: Agree	1: Agree	1: Agree	1: Agree	1: Agree	1: Agree	1: Agree	1: Agree	2: Does Not Agree	2: Does Not Agree	2: Programs are available, but I do not attend or attend infrequently	2: NOT Hispanic or Latino	5: White	1: Female	3: Partnership	2: No	1: Yes	USA	7: Life/Biological/Medical Sciences	1: Doctorate	1: A current graduate student	Indiana University
153	1: Agree	1: Agree	1: Agree	1: Agree	1: Agree	2: Does Not Agree	2: Does Not Agree	2: Does Not Agree	2: Does Not Agree	2: Does Not Agree	1: Agree	2: Does Not Agree	2: Does Not Agree	2: Does Not Agree	4: Programs are available and I attend and they have been helpful to my current training situation and to my future career plans	2: NOT Hispanic or Latino	5: White	1: Female	1: Single	2: No	1: Yes	USA	7: Life/Biological/Medical Sciences	1: Doctorate	1: A current graduate student	Vanderbilt University
154	1: Agree	1: Agree	2: Does Not Agree	2: Does Not Agree	2: Does Not Agree	1: Agree	1: Agree	1: Agree	1: Agree	1: Agree	1: Agree	1: Agree	1: Agree	1: Agree	2: Programs are available, but I do not attend or attend infrequently	2: NOT Hispanic or Latino	2: Asian	1: Female	1: Single	2: No	1: Yes	USA	7: Life/Biological/Medical Sciences	1: Doctorate	1: A current graduate student	Vanderbilt University
155	1: Agree	1: Agree	2: Does Not Agree	1: Agree	1: Agree	1: Agree	1: Agree	1: Agree	1: Agree	1: Agree	1: Agree	1: Agree	1: Agree	2: Does Not Agree	4: Programs are available and I attend and they have been helpful to my current training situation and to my future career plans	2: NOT Hispanic or Latino	2: Asian	2: Male	1: Single	2: No	2: No	USA	7: Life/Biological/Medical Sciences	1: Doctorate	1: A current graduate student	Harvard University
156	1: Agree	1: Agree	2: Does Not Agree	2: Does Not Agree	1: Agree	2: Does Not Agree	1: Agree	1: Agree	2: Does Not Agree	2: Does Not Agree	2: Does Not Agree	2: Does Not Agree	2: Does Not Agree	2: Does Not Agree	4: Programs are available and I attend and they have been helpful to my current training situation and to my future career plans	2: NOT Hispanic or Latino	5: White	1: Female	2: Married	1: Yes	1: Yes	USA	7: Life/Biological/Medical Sciences	1: Doctorate	1: A current graduate student	Vanderbilt University
157	1: Agree	1: Agree	1: Agree	1: Agree	1: Agree	2: Does Not Agree	1: Agree	2: Does Not Agree	2: Does Not Agree	1: Agree	2: Does Not Agree	2: Does Not Agree	2: Does Not Agree	2: Does Not Agree	2: Programs are available, but I do not attend or attend infrequently	2: NOT Hispanic or Latino	5: White	1: Female	1: Single	2: No	1: Yes	USA	7: Life/Biological/Medical Sciences	1: Doctorate	1: A current graduate student	Vanderbilt University
158	2: Does Not Agree	2: Does Not Agree	.	.	.	1: Agree	1: Agree	1: Agree	1: Agree	1: Agree	1: Agree	2: Does Not Agree	1: Agree	2: Does Not Agree	2: Programs are available, but I do not attend or attend infrequently	2: NOT Hispanic or Latino	5: White	1: Female	3: Partnership	2: No	1: Yes	USA	8: Physical or Applied Sciences	1: Doctorate	1: A current graduate student	University Of California
159	2: Does Not Agree	1: Agree	2: Does Not Agree	2: Does Not Agree	1: Agree	2: Does Not Agree	1: Agree	1: Agree	2: Does Not Agree	2: Does Not Agree	1: Agree	2: Does Not Agree	2: Does Not Agree	2: Does Not Agree	2: Programs are available, but I do not attend or attend infrequently	2: NOT Hispanic or Latino	5: White	2: Male	1: Single	2: No	1: Yes	USA	8: Physical or Applied Sciences	1: Doctorate	1: A current graduate student	University Of Texas
160	2: Does Not Agree	2: Does Not Agree	1: Agree	1: Agree	1: Agree	1: Agree	1: Agree	1: Agree	1: Agree	1: Agree	2: Does Not Agree	2: Does Not Agree	2: Does Not Agree	2: Does Not Agree	2: Programs are available, but I do not attend or attend infrequently	2: NOT Hispanic or Latino	5: White	1: Female	2: Married	2: No	1: Yes	USA	8: Physical or Applied Sciences	1: Doctorate	1: A current graduate student	University Of New Orleans
161	1: Agree	1: Agree	2: Does Not Agree	1: Agree	1: Agree	2: Does Not Agree	1: Agree	1: Agree	1: Agree	1: Agree	1: Agree	1: Agree	2: Does Not Agree	1: Agree	3: Programs are available and I attend, but they have not been helpful to my current training situation nor to my future career plans	2: NOT Hispanic or Latino	3: Native Hawaiian or Other Pacific Islander	2: Male	3: Partnership	2: No	1: Yes	USA	8: Physical or Applied Sciences	1: Doctorate	1: A current graduate student	Harvard University
162	2: Does Not Agree	2: Does Not Agree	2: Does Not Agree	2: Does Not Agree	2: Does Not Agree	2: Does Not Agree	1: Agree	2: Does Not Agree	2: Does Not Agree	2: Does Not Agree	1: Agree	2: Does Not Agree	2: Does Not Agree	2: Does Not Agree	2: Programs are available, but I do not attend or attend infrequently	2: NOT Hispanic or Latino	5: White	2: Male	2: Married	2: No	1: Yes	USA	8: Physical or Applied Sciences	1: Doctorate	1: A current graduate student	University Of Pittsburgh
163	2: Does Not Agree	2: Does Not Agree	2: Does Not Agree	2: Does Not Agree	2: Does Not Agree	2: Does Not Agree	1: Agree	2: Does Not Agree	2: Does Not Agree	2: Does Not Agree	1: Agree	1: Agree	2: Does Not Agree	1: Agree	4: Programs are available and I attend and they have been helpful to my current training situation and to my future career plans	2: NOT Hispanic or Latino	5: White	2: Male	1: Single	2: No	1: Yes	USA	8: Physical or Applied Sciences	1: Doctorate	1: A current graduate student	Baylor University
164	2: Does Not Agree	1: Agree	1: Agree	2: Does Not Agree	1: Agree	1: Agree	1: Agree	2: Does Not Agree	2: Does Not Agree	2: Does Not Agree	1: Agree	1: Agree	2: Does Not Agree	1: Agree	1: Programs are not available to me	2: NOT Hispanic or Latino	5: White	2: Male	1: Single	.	1: Yes	USA	8: Physical or Applied Sciences	1: Doctorate	1: A current graduate student	University Of Colorado
165	.	.	.	.	.	1: Agree	1: Agree	1: Agree	2: Does Not Agree	1: Agree	1: Agree	1: Agree	1: Agree	1: Agree	2: Programs are available, but I do not attend or attend infrequently	2: NOT Hispanic or Latino	5: White	2: Male	2: Married	2: No	1: Yes	USA	8: Physical or Applied Sciences	1: Doctorate	1: A current graduate student	University Of North Carolina
166	2: Does Not Agree	2: Does Not Agree	.	.	.	2: Does Not Agree	2: Does Not Agree	2: Does Not Agree	2: Does Not Agree	2: Does Not Agree	2: Does Not Agree	2: Does Not Agree	2: Does Not Agree	2: Does Not Agree	3: Programs are available and I attend, but they have not been helpful to my current training situation nor to my future career plans	2: NOT Hispanic or Latino	5: White	1: Female	3: Partnership	2: No	1: Yes	USA	8: Physical or Applied Sciences	1: Doctorate	1: A current graduate student	Northeastern University
167	2: Does Not Agree	2: Does Not Agree	2: Does Not Agree	2: Does Not Agree	2: Does Not Agree	2: Does Not Agree	1: Agree	2: Does Not Agree	2: Does Not Agree	2: Does Not Agree	2: Does Not Agree	2: Does Not Agree	1: Agree	1: Agree	4: Programs are available and I attend and they have been helpful to my current training situation and to my future career plans	2: NOT Hispanic or Latino	5: White	1: Female	1: Single	2: No	1: Yes	USA	8: Physical or Applied Sciences	1: Doctorate	1: A current graduate student	Stanford University
168	1: Agree	1: Agree	2: Does Not Agree	1: Agree	2: Does Not Agree	1: Agree	1: Agree	1: Agree	1: Agree	1: Agree	1: Agree	1: Agree	1: Agree	1: Agree	4: Programs are available and I attend and they have been helpful to my current training situation and to my future career plans	2: NOT Hispanic or Latino	5: White	1: Female	1: Single	1: Yes	1: Yes	USA	7: Life/Biological/Medical Sciences	1: Doctorate	1: A current graduate student	University Of Kentucky
169	1: Agree	1: Agree	2: Does Not Agree	2: Does Not Agree	1: Agree	1: Agree	1: Agree	1: Agree	1: Agree	1: Agree	1: Agree	1: Agree	2: Does Not Agree	1: Agree	3: Programs are available and I attend, but they have not been helpful to my current training situation nor to my future career plans	2: NOT Hispanic or Latino	5: White	1: Female	1: Single	2: No	1: Yes	USA	7: Life/Biological/Medical Sciences	1: Doctorate	1: A current graduate student	University Of Kentucky
170	2: Does Not Agree	2: Does Not Agree	.	.	.	2: Does Not Agree	1: Agree	2: Does Not Agree	2: Does Not Agree	1: Agree	1: Agree	1: Agree	1: Agree	1: Agree	2: Programs are available, but I do not attend or attend infrequently	2: NOT Hispanic or Latino	5: White	1: Female	1: Single	2: No	2: No	USA	8: Physical or Applied Sciences	1: Doctorate	1: A current graduate student	Rutgers University
171	1: Agree	1: Agree	2: Does Not Agree	1: Agree	1: Agree	1: Agree	1: Agree	1: Agree	1: Agree	1: Agree	1: Agree	1: Agree	2: Does Not Agree	1: Agree	3: Programs are available and I attend, but they have not been helpful to my current training situation nor to my future career plans	2: NOT Hispanic or Latino	5: White	1: Female	1: Single	2: No	1: Yes	USA	7: Life/Biological/Medical Sciences	1: Doctorate	1: A current graduate student	University Of Kentucky
172	1: Agree	1: Agree	2: Does Not Agree	1: Agree	2: Does Not Agree	1: Agree	2: Does Not Agree	1: Agree	1: Agree	1: Agree	1: Agree	1: Agree	2: Does Not Agree	2: Does Not Agree	3: Programs are available and I attend, but they have not been helpful to my current training situation nor to my future career plans	2: NOT Hispanic or Latino	5: White	1: Female	3: Partnership	2: No	1: Yes	USA	7: Life/Biological/Medical Sciences	1: Doctorate	1: A current graduate student	University Of Kentucky
173	1: Agree	1: Agree	2: Does Not Agree	2: Does Not Agree	2: Does Not Agree	2: Does Not Agree	2: Does Not Agree	2: Does Not Agree	2: Does Not Agree	2: Does Not Agree	2: Does Not Agree	2: Does Not Agree	2: Does Not Agree	2: Does Not Agree	1: Programs are not available to me	2: NOT Hispanic or Latino	.	1: Female	2: Married	2: No	2: No	USA	7: Life/Biological/Medical Sciences	1: Doctorate	1: A current graduate student	University Of Kentucky
174	1: Agree	1: Agree	2: Does Not Agree	1: Agree	1: Agree	1: Agree	1: Agree	1: Agree	1: Agree	1: Agree	1: Agree	1: Agree	1: Agree	1: Agree	4: Programs are available and I attend and they have been helpful to my current training situation and to my future career plans	2: NOT Hispanic or Latino	5: White	1: Female	2: Married	2: No	1: Yes	USA	7: Life/Biological/Medical Sciences	1: Doctorate	1: A current graduate student	University Of Kentucky
175	2: Does Not Agree	2: Does Not Agree	2: Does Not Agree	2: Does Not Agree	2: Does Not Agree	1: Agree	1: Agree	2: Does Not Agree	2: Does Not Agree	2: Does Not Agree	1: Agree	2: Does Not Agree	2: Does Not Agree	2: Does Not Agree	4: Programs are available and I attend and they have been helpful to my current training situation and to my future career plans	2: NOT Hispanic or Latino	5: White	1: Female	1: Single	2: No	1: Yes	USA	8: Physical or Applied Sciences	1: Doctorate	1: A current graduate student	Northwestern University
176	2: Does Not Agree	2: Does Not Agree	2: Does Not Agree	2: Does Not Agree	2: Does Not Agree	2: Does Not Agree	2: Does Not Agree	2: Does Not Agree	2: Does Not Agree	2: Does Not Agree	1: Agree	1: Agree	2: Does Not Agree	2: Does Not Agree	2: Programs are available, but I do not attend or attend infrequently	2: NOT Hispanic or Latino	5: White	1: Female	3: Partnership	2: No	1: Yes	USA	8: Physical or Applied Sciences	1: Doctorate	1: A current graduate student	Purdue University
177	2: Does Not Agree	2: Does Not Agree	2: Does Not Agree	2: Does Not Agree	2: Does Not Agree	2: Does Not Agree	1: Agree	2: Does Not Agree	2: Does Not Agree	2: Does Not Agree	1: Agree	1: Agree	2: Does Not Agree	2: Does Not Agree	4: Programs are available and I attend and they have been helpful to my current training situation and to my future career plans	2: NOT Hispanic or Latino	5: White	1: Female	1: Single	2: No	1: Yes	USA	7: Life/Biological/Medical Sciences	1: Doctorate	1: A current graduate student	University Of Kentucky
178	2: Does Not Agree	2: Does Not Agree	2: Does Not Agree	2: Does Not Agree	2: Does Not Agree	1: Agree	1: Agree	1: Agree	2: Does Not Agree	1: Agree	1: Agree	1: Agree	2: Does Not Agree	2: Does Not Agree	4: Programs are available and I attend and they have been helpful to my current training situation and to my future career plans	2: NOT Hispanic or Latino	5: White	2: Male	2: Married	2: No	1: Yes	USA	8: Physical or Applied Sciences	1: Doctorate	1: A current graduate student	University Of Wisconsin
179	2: Does Not Agree	2: Does Not Agree	1: Agree	1: Agree	2: Does Not Agree	1: Agree	1: Agree	2: Does Not Agree	1: Agree	1: Agree	2: Does Not Agree	2: Does Not Agree	2: Does Not Agree	2: Does Not Agree	3: Programs are available and I attend, but they have not been helpful to my current training situation nor to my future career plans	2: NOT Hispanic or Latino	2: Asian	1: Female	2: Married	1: Yes	2: No	USA	7: Life/Biological/Medical Sciences	1: Doctorate	1: A current graduate student	University Of Kentucky
180	2: Does Not Agree	2: Does Not Agree	2: Does Not Agree	1: Agree	1: Agree	1: Agree	1: Agree	1: Agree	1: Agree	1: Agree	1: Agree	1: Agree	1: Agree	1: Agree	3: Programs are available and I attend, but they have not been helpful to my current training situation nor to my future career plans	2: NOT Hispanic or Latino	5: White	1: Female	1: Single	2: No	1: Yes	USA	7: Life/Biological/Medical Sciences	1: Doctorate	1: A current graduate student	University Of Kentucky
181	1: Agree	1: Agree	2: Does Not Agree	1: Agree	1: Agree	2: Does Not Agree	1: Agree	2: Does Not Agree	2: Does Not Agree	2: Does Not Agree	2: Does Not Agree	2: Does Not Agree	2: Does Not Agree	2: Does Not Agree	3: Programs are available and I attend, but they have not been helpful to my current training situation nor to my future career plans	2: NOT Hispanic or Latino	5: White	1: Female	2: Married	2: No	1: Yes	USA	7: Life/Biological/Medical Sciences	1: Doctorate	1: A current graduate student	University Of Kentucky
182	1: Agree	2: Does Not Agree	2: Does Not Agree	2: Does Not Agree	2: Does Not Agree	1: Agree	1: Agree	1: Agree	1: Agree	1: Agree	1: Agree	1: Agree	1: Agree	1: Agree	4: Programs are available and I attend and they have been helpful to my current training situation and to my future career plans	2: NOT Hispanic or Latino	5: White	1: Female	1: Single	2: No	1: Yes	USA	7: Life/Biological/Medical Sciences	1: Doctorate	1: A current graduate student	University Of Kentucky
183	1: Agree	1: Agree	2: Does Not Agree	2: Does Not Agree	1: Agree	1: Agree	1: Agree	2: Does Not Agree	2: Does Not Agree	1: Agree	1: Agree	1: Agree	2: Does Not Agree	1: Agree	3: Programs are available and I attend, but they have not been helpful to my current training situation nor to my future career plans	2: NOT Hispanic or Latino	5: White	2: Male	3: Partnership	2: No	1: Yes	USA	8: Physical or Applied Sciences	1: Doctorate	1: A current graduate student	University Of Minnesota
184	2: Does Not Agree	2: Does Not Agree	1: Agree	2: Does Not Agree	2: Does Not Agree	1: Agree	1: Agree	1: Agree	2: Does Not Agree	1: Agree	2: Does Not Agree	1: Agree	1: Agree	1: Agree	4: Programs are available and I attend and they have been helpful to my current training situation and to my future career plans	2: NOT Hispanic or Latino	2: Asian	2: Male	1: Single	2: No	1: Yes	USA	7: Life/Biological/Medical Sciences	1: Doctorate	1: A current graduate student	Harvard University
185	1: Agree	1: Agree	1: Agree	1: Agree	1: Agree	1: Agree	1: Agree	1: Agree	2: Does Not Agree	1: Agree	1: Agree	1: Agree	2: Does Not Agree	2: Does Not Agree	3: Programs are available and I attend, but they have not been helpful to my current training situation nor to my future career plans	2: NOT Hispanic or Latino	5: White	1: Female	1: Single	2: No	1: Yes	USA	7: Life/Biological/Medical Sciences	1: Doctorate	1: A current graduate student	University Of Kentucky
186	2: Does Not Agree	2: Does Not Agree	2: Does Not Agree	2: Does Not Agree	2: Does Not Agree	2: Does Not Agree	1: Agree	2: Does Not Agree	2: Does Not Agree	1: Agree	2: Does Not Agree	1: Agree	1: Agree	1: Agree	2: Programs are available, but I do not attend or attend infrequently	2: NOT Hispanic or Latino	5: White	1: Female	3: Partnership	2: No	1: Yes	USA	8: Physical or Applied Sciences	1: Doctorate	1: A current graduate student	Stanford University
187	2: Does Not Agree	2: Does Not Agree	2: Does Not Agree	2: Does Not Agree	2: Does Not Agree	2: Does Not Agree	1: Agree	2: Does Not Agree	2: Does Not Agree	1: Agree	2: Does Not Agree	1: Agree	2: Does Not Agree	1: Agree	4: Programs are available and I attend and they have been helpful to my current training situation and to my future career plans	2: NOT Hispanic or Latino	5: White	1: Female	1: Single	2: No	1: Yes	USA	8: Physical or Applied Sciences	1: Doctorate	1: A current graduate student	Stanford University
188	2: Does Not Agree	2: Does Not Agree	1: Agree	2: Does Not Agree	2: Does Not Agree	1: Agree	1: Agree	1: Agree	1: Agree	1: Agree	2: Does Not Agree	1: Agree	2: Does Not Agree	2: Does Not Agree	4: Programs are available and I attend and they have been helpful to my current training situation and to my future career plans	2: NOT Hispanic or Latino	2: Asian	1: Female	3: Partnership	2: No	1: Yes	USA	8: Physical or Applied Sciences	1: Doctorate	1: A current graduate student	University Of California
189	2: Does Not Agree	2: Does Not Agree	2: Does Not Agree	2: Does Not Agree	2: Does Not Agree	1: Agree	1: Agree	1: Agree	2: Does Not Agree	1: Agree	1: Agree	1: Agree	1: Agree	2: Does Not Agree	2: Programs are available, but I do not attend or attend infrequently	2: NOT Hispanic or Latino	5: White	1: Female	1: Single	2: No	1: Yes	USA	7: Life/Biological/Medical Sciences	1: Doctorate	1: A current graduate student	University Of Kentucky
190	2: Does Not Agree	2: Does Not Agree	2: Does Not Agree	2: Does Not Agree	2: Does Not Agree	1: Agree	1: Agree	2: Does Not Agree	1: Agree	1: Agree	1: Agree	1: Agree	2: Does Not Agree	1: Agree	2: Programs are available, but I do not attend or attend infrequently	2: NOT Hispanic or Latino	5: White	2: Male	1: Single	2: No	1: Yes	USA	8: Physical or Applied Sciences	1: Doctorate	1: A current graduate student	University Of Pittsburgh
191	2: Does Not Agree	2: Does Not Agree	1: Agree	1: Agree	2: Does Not Agree	2: Does Not Agree	2: Does Not Agree	2: Does Not Agree	2: Does Not Agree	2: Does Not Agree	1: Agree	2: Does Not Agree	2: Does Not Agree	2: Does Not Agree	3: Programs are available and I attend, but they have not been helpful to my current training situation nor to my future career plans	2: NOT Hispanic or Latino	5: White	1: Female	2: Married	2: No	1: Yes	USA	8: Physical or Applied Sciences	1: Doctorate	1: A current graduate student	University Of Washington
192	2: Does Not Agree	1: Agree	2: Does Not Agree	1: Agree	1: Agree	1: Agree	1: Agree	2: Does Not Agree	2: Does Not Agree	1: Agree	1: Agree	1: Agree	1: Agree	1: Agree	4: Programs are available and I attend and they have been helpful to my current training situation and to my future career plans	2: NOT Hispanic or Latino	5: White	1: Female	3: Partnership	2: No	1: Yes	USA	8: Physical or Applied Sciences	1: Doctorate	1: A current graduate student	University Of Oregon
193	2: Does Not Agree	2: Does Not Agree	2: Does Not Agree	1: Agree	2: Does Not Agree	1: Agree	1: Agree	2: Does Not Agree	1: Agree	2: Does Not Agree	2: Does Not Agree	1: Agree	1: Agree	2: Does Not Agree	2: Programs are available, but I do not attend or attend infrequently	2: NOT Hispanic or Latino	5: White	1: Female	2: Married	2: No	1: Yes	USA	8: Physical or Applied Sciences	1: Doctorate	1: A current graduate student	University Of Oregon
194	2: Does Not Agree	1: Agree	1: Agree	1: Agree	1: Agree	2: Does Not Agree	1: Agree	2: Does Not Agree	1: Agree	2: Does Not Agree	1: Agree	2: Does Not Agree	2: Does Not Agree	2: Does Not Agree	2: Programs are available, but I do not attend or attend infrequently	2: NOT Hispanic or Latino	5: White	1: Female	1: Single	2: No	1: Yes	USA	8: Physical or Applied Sciences	1: Doctorate	1: A current graduate student	University Of Oregon
195	2: Does Not Agree	2: Does Not Agree	2: Does Not Agree	2: Does Not Agree	2: Does Not Agree	1: Agree	1: Agree	1: Agree	1: Agree	1: Agree	1: Agree	1: Agree	1: Agree	1: Agree	4: Programs are available and I attend and they have been helpful to my current training situation and to my future career plans	3: Unknown/Not reported	6: More than one race	2: Male	2: Married	2: No	1: Yes	USA	8: Physical or Applied Sciences	1: Doctorate	1: A current graduate student	University Of Oregon
196	1: Agree	2: Does Not Agree	1: Agree	2: Does Not Agree	2: Does Not Agree	2: Does Not Agree	1: Agree	2: Does Not Agree	2: Does Not Agree	2: Does Not Agree	1: Agree	2: Does Not Agree	1: Agree	2: Does Not Agree	3: Programs are available and I attend, but they have not been helpful to my current training situation nor to my future career plans	2: NOT Hispanic or Latino	5: White	1: Female	1: Single	2: No	1: Yes	USA	8: Physical or Applied Sciences	1: Doctorate	1: A current graduate student	University Of Oregon
197	1: Agree	1: Agree	2: Does Not Agree	1: Agree	2: Does Not Agree	1: Agree	1: Agree	1: Agree	1: Agree	1: Agree	1: Agree	2: Does Not Agree	2: Does Not Agree	2: Does Not Agree	2: Programs are available, but I do not attend or attend infrequently	2: NOT Hispanic or Latino	5: White	2: Male	1: Single	2: No	1: Yes	USA	8: Physical or Applied Sciences	1: Doctorate	1: A current graduate student	Z: Missing Institution
198	2: Does Not Agree	2: Does Not Agree	2: Does Not Agree	.	.	2: Does Not Agree	2: Does Not Agree	2: Does Not Agree	2: Does Not Agree	2: Does Not Agree	2: Does Not Agree	2: Does Not Agree	2: Does Not Agree	2: Does Not Agree	2: Programs are available, but I do not attend or attend infrequently	2: NOT Hispanic or Latino	5: White	2: Male	1: Single	2: No	1: Yes	USA	8: Physical or Applied Sciences	1: Doctorate	1: A current graduate student	University Of Oregon
199	2: Does Not Agree	2: Does Not Agree	2: Does Not Agree	2: Does Not Agree	2: Does Not Agree	1: Agree	1: Agree	2: Does Not Agree	2: Does Not Agree	1: Agree	1: Agree	1: Agree	1: Agree	1: Agree	1: Programs are not available to me	2: NOT Hispanic or Latino	5: White	2: Male	1: Single	2: No	1: Yes	USA	8: Physical or Applied Sciences	1: Doctorate	1: A current graduate student	University Of Iowa
200	1: Agree	1: Agree	2: Does Not Agree	1: Agree	1: Agree	1: Agree	1: Agree	1: Agree	1: Agree	1: Agree	2: Does Not Agree	1: Agree	2: Does Not Agree	2: Does Not Agree	2: Programs are available, but I do not attend or attend infrequently	2: NOT Hispanic or Latino	5: White	1: Female	1: Single	2: No	1: Yes	USA	8: Physical or Applied Sciences	1: Doctorate	1: A current graduate student	University Of Oregon
201	1: Agree	1: Agree	2: Does Not Agree	2: Does Not Agree	1: Agree	1: Agree	1: Agree	1: Agree	2: Does Not Agree	2: Does Not Agree	1: Agree	1: Agree	2: Does Not Agree	2: Does Not Agree	1: Programs are not available to me	2: NOT Hispanic or Latino	5: White	1: Female	2: Married	2: No	1: Yes	USA	8: Physical or Applied Sciences	1: Doctorate	1: A current graduate student	University Of Oregon
202	1: Agree	1: Agree	2: Does Not Agree	1: Agree	2: Does Not Agree	1: Agree	1: Agree	1: Agree	1: Agree	1: Agree	1: Agree	1: Agree	1: Agree	1: Agree	4: Programs are available and I attend and they have been helpful to my current training situation and to my future career plans	2: NOT Hispanic or Latino	5: White	2: Male	3: Partnership	2: No	1: Yes	USA	7: Life/Biological/Medical Sciences	1: Doctorate	1: A current graduate student	University Of Kentucky
203	.	.	.	.	.	2: Does Not Agree	2: Does Not Agree	2: Does Not Agree	2: Does Not Agree	2: Does Not Agree	1: Agree	2: Does Not Agree	1: Agree	2: Does Not Agree	2: Programs are available, but I do not attend or attend infrequently	2: NOT Hispanic or Latino	2: Asian	1: Female	1: Single	2: No	1: Yes	USA	7: Life/Biological/Medical Sciences	1: Doctorate	1: A current graduate student	University Of Kentucky
204	1: Agree	2: Does Not Agree	1: Agree	1: Agree	2: Does Not Agree	2: Does Not Agree	2: Does Not Agree	2: Does Not Agree	2: Does Not Agree	2: Does Not Agree	1: Agree	1: Agree	2: Does Not Agree	1: Agree	4: Programs are available and I attend and they have been helpful to my current training situation and to my future career plans	2: NOT Hispanic or Latino	5: White	1: Female	2: Married	2: No	1: Yes	USA	7: Life/Biological/Medical Sciences	1: Doctorate	1: A current graduate student	University Of Kentucky
205	2: Does Not Agree	2: Does Not Agree	1: Agree	2: Does Not Agree	2: Does Not Agree	2: Does Not Agree	2: Does Not Agree	2: Does Not Agree	2: Does Not Agree	2: Does Not Agree	.	1: Agree	2: Does Not Agree	1: Agree	3: Programs are available and I attend, but they have not been helpful to my current training situation nor to my future career plans	2: NOT Hispanic or Latino	5: White	2: Male	2: Married	2: No	1: Yes	USA	8: Physical or Applied Sciences	1: Doctorate	1: A current graduate student	State University of New York
206	1: Agree	1: Agree	2: Does Not Agree	1: Agree	1: Agree	1: Agree	1: Agree	1: Agree	1: Agree	1: Agree	1: Agree	1: Agree	2: Does Not Agree	2: Does Not Agree	2: Programs are available, but I do not attend or attend infrequently	2: NOT Hispanic or Latino	5: White	1: Female	2: Married	2: No	1: Yes	USA	7: Life/Biological/Medical Sciences	1: Doctorate	1: A current graduate student	Northwestern University
207	2: Does Not Agree	1: Agree	2: Does Not Agree	1: Agree	2: Does Not Agree	2: Does Not Agree	1: Agree	2: Does Not Agree	2: Does Not Agree	2: Does Not Agree	2: Does Not Agree	1: Agree	2: Does Not Agree	1: Agree	2: Programs are available, but I do not attend or attend infrequently	2: NOT Hispanic or Latino	6: More than one race	2: Male	3: Partnership	2: No	1: Yes	USA	8: Physical or Applied Sciences	1: Doctorate	1: A current graduate student	University Of California
208	2: Does Not Agree	2: Does Not Agree	2: Does Not Agree	2: Does Not Agree	2: Does Not Agree	1: Agree	1: Agree	2: Does Not Agree	2: Does Not Agree	1: Agree	2: Does Not Agree	2: Does Not Agree	2: Does Not Agree	2: Does Not Agree	2: Programs are available, but I do not attend or attend infrequently	2: NOT Hispanic or Latino	5: White	2: Male	1: Single	2: No	1: Yes	USA	8: Physical or Applied Sciences	1: Doctorate	1: A current graduate student	University Of Oregon
209	2: Does Not Agree	2: Does Not Agree	2: Does Not Agree	2: Does Not Agree	2: Does Not Agree	1: Agree	1: Agree	1: Agree	2: Does Not Agree	2: Does Not Agree	1: Agree	1: Agree	1: Agree	1: Agree	2: Programs are available, but I do not attend or attend infrequently	3: Unknown/Not reported	5: White	2: Male	3: Partnership	2: No	1: Yes	USA	8: Physical or Applied Sciences	1: Doctorate	1: A current graduate student	University Of Connecticut
210	1: Agree	1: Agree	2: Does Not Agree	1: Agree	1: Agree	1: Agree	1: Agree	1: Agree	1: Agree	1: Agree	2: Does Not Agree	2: Does Not Agree	2: Does Not Agree	2: Does Not Agree	2: Programs are available, but I do not attend or attend infrequently	2: NOT Hispanic or Latino	5: White	1: Female	2: Married	2: No	1: Yes	USA	8: Physical or Applied Sciences	1: Doctorate	1: A current graduate student	Rice University
211	2: Does Not Agree	2: Does Not Agree	2: Does Not Agree	2: Does Not Agree	2: Does Not Agree	2: Does Not Agree	1: Agree	2: Does Not Agree	2: Does Not Agree	2: Does Not Agree	1: Agree	2: Does Not Agree	1: Agree	2: Does Not Agree	3: Programs are available and I attend, but they have not been helpful to my current training situation nor to my future career plans	2: NOT Hispanic or Latino	5: White	2: Male	1: Single	2: No	1: Yes	USA	8: Physical or Applied Sciences	1: Doctorate	1: A current graduate student	Cornell University
212	2: Does Not Agree	2: Does Not Agree	2: Does Not Agree	2: Does Not Agree	2: Does Not Agree	1: Agree	1: Agree	1: Agree	1: Agree	1: Agree	1: Agree	1: Agree	1: Agree	1: Agree	2: Programs are available, but I do not attend or attend infrequently	2: NOT Hispanic or Latino	5: White	1: Female	2: Married	2: No	1: Yes	USA	7: Life/Biological/Medical Sciences	1: Doctorate	1: A current graduate student	Washington University
213	2: Does Not Agree	2: Does Not Agree	2: Does Not Agree	2: Does Not Agree	2: Does Not Agree	1: Agree	1: Agree	1: Agree	1: Agree	1: Agree	1: Agree	1: Agree	1: Agree	1: Agree	2: Programs are available, but I do not attend or attend infrequently	2: NOT Hispanic or Latino	5: White	2: Male	1: Single	2: No	1: Yes	USA	8: Physical or Applied Sciences	1: Doctorate	1: A current graduate student	Emory University
214	2: Does Not Agree	2: Does Not Agree	2: Does Not Agree	2: Does Not Agree	2: Does Not Agree	2: Does Not Agree	2: Does Not Agree	2: Does Not Agree	2: Does Not Agree	2: Does Not Agree	2: Does Not Agree	2: Does Not Agree	2: Does Not Agree	2: Does Not Agree	2: Programs are available, but I do not attend or attend infrequently	2: NOT Hispanic or Latino	5: White	2: Male	1: Single	2: No	1: Yes	USA	8: Physical or Applied Sciences	1: Doctorate	1: A current graduate student	Northwestern University
215	1: Agree	1: Agree	2: Does Not Agree	2: Does Not Agree	2: Does Not Agree	1: Agree	1: Agree	1: Agree	2: Does Not Agree	1: Agree	1: Agree	2: Does Not Agree	2: Does Not Agree	2: Does Not Agree	3: Programs are available and I attend, but they have not been helpful to my current training situation nor to my future career plans	2: NOT Hispanic or Latino	5: White	2: Male	1: Single	2: No	1: Yes	USA	8: Physical or Applied Sciences	1: Doctorate	1: A current graduate student	University Of North Carolina
216	2: Does Not Agree	2: Does Not Agree	2: Does Not Agree	2: Does Not Agree	2: Does Not Agree	2: Does Not Agree	1: Agree	2: Does Not Agree	2: Does Not Agree	2: Does Not Agree	2: Does Not Agree	2: Does Not Agree	1: Agree	1: Agree	3: Programs are available and I attend, but they have not been helpful to my current training situation nor to my future career plans	2: NOT Hispanic or Latino	5: White	2: Male	3: Partnership	2: No	1: Yes	USA	8: Physical or Applied Sciences	1: Doctorate	1: A current graduate student	University Of Oregon
217	1: Agree	2: Does Not Agree	1: Agree	2: Does Not Agree	2: Does Not Agree	1: Agree	1: Agree	1: Agree	1: Agree	1: Agree	1: Agree	1: Agree	2: Does Not Agree	2: Does Not Agree	3: Programs are available and I attend, but they have not been helpful to my current training situation nor to my future career plans	2: NOT Hispanic or Latino	6: More than one race	1: Female	1: Single	2: No	1: Yes	USA	8: Physical or Applied Sciences	1: Doctorate	1: A current graduate student	University Of Oregon
218	1: Agree	1: Agree	2: Does Not Agree	1: Agree	1: Agree	1: Agree	1: Agree	2: Does Not Agree	2: Does Not Agree	1: Agree	1: Agree	1: Agree	1: Agree	2: Does Not Agree	2: Programs are available, but I do not attend or attend infrequently	2: NOT Hispanic or Latino	5: White	1: Female	3: Partnership	2: No	1: Yes	USA	7: Life/Biological/Medical Sciences	1: Doctorate	1: A current graduate student	University Of Houston
219	2: Does Not Agree	2: Does Not Agree	2: Does Not Agree	2: Does Not Agree	2: Does Not Agree	1: Agree	1: Agree	1: Agree	1: Agree	1: Agree	1: Agree	2: Does Not Agree	2: Does Not Agree	2: Does Not Agree	1: Programs are not available to me	2: NOT Hispanic or Latino	5: White	2: Male	1: Single	2: No	1: Yes	USA	8: Physical or Applied Sciences	1: Doctorate	1: A current graduate student	University Of Michigan
220	1: Agree	1: Agree	2: Does Not Agree	1: Agree	1: Agree	1: Agree	1: Agree	1: Agree	1: Agree	1: Agree	1: Agree	1: Agree	1: Agree	1: Agree	4: Programs are available and I attend and they have been helpful to my current training situation and to my future career plans	2: NOT Hispanic or Latino	5: White	2: Male	1: Single	2: No	1: Yes	USA	7: Life/Biological/Medical Sciences	1: Doctorate	1: A current graduate student	University Of Pennsylvania
221	2: Does Not Agree	2: Does Not Agree	2: Does Not Agree	2: Does Not Agree	2: Does Not Agree	2: Does Not Agree	2: Does Not Agree	1: Agree	1: Agree	2: Does Not Agree	1: Agree	2: Does Not Agree	2: Does Not Agree	2: Does Not Agree	2: Programs are available, but I do not attend or attend infrequently	2: NOT Hispanic or Latino	1: American Indian/Alaska Native	2: Male	1: Single	2: No	1: Yes	USA	7: Life/Biological/Medical Sciences	1: Doctorate	1: A current graduate student	University Of Kansas
222	2: Does Not Agree	2: Does Not Agree	2: Does Not Agree	2: Does Not Agree	2: Does Not Agree	1: Agree	1: Agree	1: Agree	1: Agree	2: Does Not Agree	1: Agree	2: Does Not Agree	2: Does Not Agree	2: Does Not Agree	3: Programs are available and I attend, but they have not been helpful to my current training situation nor to my future career plans	2: NOT Hispanic or Latino	5: White	2: Male	1: Single	2: No	1: Yes	USA	7: Life/Biological/Medical Sciences	1: Doctorate	1: A current graduate student	Binghamton University
223	1: Agree	2: Does Not Agree	2: Does Not Agree	2: Does Not Agree	2: Does Not Agree	1: Agree	1: Agree	1: Agree	1: Agree	1: Agree	1: Agree	1: Agree	1: Agree	1: Agree	2: Programs are available, but I do not attend or attend infrequently	2: NOT Hispanic or Latino	2: Asian	2: Male	1: Single	2: No	2: No	USA	8: Physical or Applied Sciences	1: Doctorate	1: A current graduate student	University Of Oregon
224	2: Does Not Agree	2: Does Not Agree	2: Does Not Agree	2: Does Not Agree	2: Does Not Agree	1: Agree	1: Agree	1: Agree	1: Agree	1: Agree	1: Agree	1: Agree	1: Agree	1: Agree	2: Programs are available, but I do not attend or attend infrequently	2: NOT Hispanic or Latino	5: White	2: Male	3: Partnership	2: No	1: Yes	USA	8: Physical or Applied Sciences	1: Doctorate	1: A current graduate student	University Of California
225	1: Agree	1: Agree	2: Does Not Agree	2: Does Not Agree	1: Agree	1: Agree	1: Agree	1: Agree	2: Does Not Agree	1: Agree	1: Agree	1: Agree	2: Does Not Agree	1: Agree	2: Programs are available, but I do not attend or attend infrequently	2: NOT Hispanic or Latino	5: White	2: Male	1: Single	2: No	1: Yes	USA	8: Physical or Applied Sciences	1: Doctorate	1: A current graduate student	University Of Wisconsin
226	2: Does Not Agree	2: Does Not Agree	2: Does Not Agree	2: Does Not Agree	2: Does Not Agree	2: Does Not Agree	1: Agree	1: Agree	2: Does Not Agree	1: Agree	1: Agree	1: Agree	2: Does Not Agree	2: Does Not Agree	4: Programs are available and I attend and they have been helpful to my current training situation and to my future career plans	2: NOT Hispanic or Latino	5: White	1: Female	2: Married	2: No	1: Yes	USA	7: Life/Biological/Medical Sciences	1: Doctorate	1: A current graduate student	University Of Kentucky
227	2: Does Not Agree	2: Does Not Agree	2: Does Not Agree	2: Does Not Agree	2: Does Not Agree	2: Does Not Agree	2: Does Not Agree	2: Does Not Agree	2: Does Not Agree	2: Does Not Agree	2: Does Not Agree	1: Agree	1: Agree	2: Does Not Agree	2: Programs are available, but I do not attend or attend infrequently	2: NOT Hispanic or Latino	5: White	1: Female	3: Partnership	2: No	1: Yes	USA	7: Life/Biological/Medical Sciences	1: Doctorate	1: A current graduate student	University Of Kentucky
228	2: Does Not Agree	.	.	.	.	1: Agree	1: Agree	1: Agree	1: Agree	1: Agree	1: Agree	1: Agree	1: Agree	1: Agree	2: Programs are available, but I do not attend or attend infrequently	2: NOT Hispanic or Latino	5: White	1: Female	1: Single	1: Yes	1: Yes	USA	8: Physical or Applied Sciences	1: Doctorate	1: A current graduate student	Virginia Commonwealth University
229	1: Agree	2: Does Not Agree	1: Agree	1: Agree	2: Does Not Agree	1: Agree	1: Agree	1: Agree	1: Agree	1: Agree	1: Agree	1: Agree	2: Does Not Agree	2: Does Not Agree	2: Programs are available, but I do not attend or attend infrequently	2: NOT Hispanic or Latino	5: White	1: Female	3: Partnership	2: No	1: Yes	USA	8: Physical or Applied Sciences	1: Doctorate	1: A current graduate student	California Institute Of Technology
230	2: Does Not Agree	2: Does Not Agree	2: Does Not Agree	2: Does Not Agree	2: Does Not Agree	2: Does Not Agree	2: Does Not Agree	2: Does Not Agree	2: Does Not Agree	2: Does Not Agree	2: Does Not Agree	2: Does Not Agree	2: Does Not Agree	2: Does Not Agree	3: Programs are available and I attend, but they have not been helpful to my current training situation nor to my future career plans	2: NOT Hispanic or Latino	5: White	1: Female	1: Single	2: No	1: Yes	USA	7: Life/Biological/Medical Sciences	1: Doctorate	1: A current graduate student	University Of Washington
231	2: Does Not Agree	2: Does Not Agree	2: Does Not Agree	2: Does Not Agree	2: Does Not Agree	2: Does Not Agree	1: Agree	1: Agree	2: Does Not Agree	1: Agree	1: Agree	1: Agree	1: Agree	1: Agree	1: Programs are not available to me	2: NOT Hispanic or Latino	5: White	1: Female	1: Single	2: No	1: Yes	USA	8: Physical or Applied Sciences	1: Doctorate	1: A current graduate student	Baylor University
232	2: Does Not Agree	2: Does Not Agree	1: Agree	2: Does Not Agree	2: Does Not Agree	1: Agree	1: Agree	1: Agree	1: Agree	1: Agree	1: Agree	1: Agree	2: Does Not Agree	2: Does Not Agree	4: Programs are available and I attend and they have been helpful to my current training situation and to my future career plans	2: NOT Hispanic or Latino	5: White	1: Female	1: Single	2: No	1: Yes	USA	7: Life/Biological/Medical Sciences	1: Doctorate	1: A current graduate student	University Of Texas
233	2: Does Not Agree	2: Does Not Agree	1: Agree	1: Agree	2: Does Not Agree	2: Does Not Agree	1: Agree	2: Does Not Agree	2: Does Not Agree	2: Does Not Agree	1: Agree	2: Does Not Agree	2: Does Not Agree	2: Does Not Agree	4: Programs are available and I attend and they have been helpful to my current training situation and to my future career plans	2: NOT Hispanic or Latino	5: White	2: Male	2: Married	2: No	1: Yes	USA	8: Physical or Applied Sciences	1: Doctorate	1: A current graduate student	University Of Wisconsin
234	1: Agree	1: Agree	2: Does Not Agree	2: Does Not Agree	1: Agree	1: Agree	1: Agree	2: Does Not Agree	1: Agree	2: Does Not Agree	2: Does Not Agree	2: Does Not Agree	2: Does Not Agree	2: Does Not Agree	2: Programs are available, but I do not attend or attend infrequently	2: NOT Hispanic or Latino	5: White	1: Female	1: Single	2: No	2: No	USA	8: Physical or Applied Sciences	1: Doctorate	1: A current graduate student	University Of Illinois
235	2: Does Not Agree	2: Does Not Agree	2: Does Not Agree	1: Agree	2: Does Not Agree	1: Agree	1: Agree	1: Agree	1: Agree	1: Agree	1: Agree	1: Agree	1: Agree	1: Agree	2: Programs are available, but I do not attend or attend infrequently	2: NOT Hispanic or Latino	5: White	1: Female	1: Single	2: No	1: Yes	USA	7: Life/Biological/Medical Sciences	1: Doctorate	1: A current graduate student	University Of Texas
236	2: Does Not Agree	2: Does Not Agree	2: Does Not Agree	1: Agree	2: Does Not Agree	1: Agree	1: Agree	1: Agree	1: Agree	1: Agree	1: Agree	1: Agree	1: Agree	1: Agree	3: Programs are available and I attend, but they have not been helpful to my current training situation nor to my future career plans	2: NOT Hispanic or Latino	5: White	2: Male	3: Partnership	2: No	1: Yes	USA	8: Physical or Applied Sciences	1: Doctorate	1: A current graduate student	Indiana University
237	2: Does Not Agree	2: Does Not Agree	2: Does Not Agree	2: Does Not Agree	2: Does Not Agree	1: Agree	1: Agree	1: Agree	1: Agree	1: Agree	1: Agree	1: Agree	1: Agree	1: Agree	4: Programs are available and I attend and they have been helpful to my current training situation and to my future career plans	2: NOT Hispanic or Latino	5: White	2: Male	1: Single	2: No	1: Yes	USA	7: Life/Biological/Medical Sciences	1: Doctorate	1: A current graduate student	Z: Missing Institution
238	1: Agree	1: Agree	1: Agree	2: Does Not Agree	1: Agree	1: Agree	1: Agree	1: Agree	2: Does Not Agree	1: Agree	1: Agree	1: Agree	1: Agree	1: Agree	4: Programs are available and I attend and they have been helpful to my current training situation and to my future career plans	2: NOT Hispanic or Latino	5: White	1: Female	1: Single	2: No	1: Yes	USA	7: Life/Biological/Medical Sciences	1: Doctorate	1: A current graduate student	University Of Kentucky
239	1: Agree	1: Agree	2: Does Not Agree	1: Agree	1: Agree	1: Agree	1: Agree	1: Agree	1: Agree	1: Agree	1: Agree	2: Does Not Agree	2: Does Not Agree	2: Does Not Agree	4: Programs are available and I attend and they have been helpful to my current training situation and to my future career plans	2: NOT Hispanic or Latino	5: White	1: Female	1: Single	2: No	1: Yes	USA	7: Life/Biological/Medical Sciences	1: Doctorate	1: A current graduate student	University Of Texas
240	1: Agree	1: Agree	1: Agree	2: Does Not Agree	1: Agree	1: Agree	1: Agree	1: Agree	2: Does Not Agree	2: Does Not Agree	1: Agree	2: Does Not Agree	2: Does Not Agree	2: Does Not Agree	2: Programs are available, but I do not attend or attend infrequently	2: NOT Hispanic or Latino	5: White	1: Female	1: Single	2: No	1: Yes	USA	7: Life/Biological/Medical Sciences	1: Doctorate	1: A current graduate student	Vanderbilt University
241	1: Agree	1: Agree	2: Does Not Agree	2: Does Not Agree	2: Does Not Agree	1: Agree	1: Agree	1: Agree	1: Agree	1: Agree	1: Agree	1: Agree	2: Does Not Agree	2: Does Not Agree	1: Programs are not available to me	2: NOT Hispanic or Latino	5: White	2: Male	2: Married	2: No	2: No	USA	8: Physical or Applied Sciences	1: Doctorate	1: A current graduate student	University Of Kentucky
242	2: Does Not Agree	1: Agree	2: Does Not Agree	2: Does Not Agree	1: Agree	1: Agree	1: Agree	1: Agree	1: Agree	1: Agree	1: Agree	1: Agree	2: Does Not Agree	1: Agree	2: Programs are available, but I do not attend or attend infrequently	2: NOT Hispanic or Latino	5: White	2: Male	1: Single	2: No	1: Yes	USA	7: Life/Biological/Medical Sciences	1: Doctorate	1: A current graduate student	University Of Kentucky
243	2: Does Not Agree	2: Does Not Agree	2: Does Not Agree	2: Does Not Agree	2: Does Not Agree	1: Agree	1: Agree	1: Agree	2: Does Not Agree	2: Does Not Agree	2: Does Not Agree	2: Does Not Agree	2: Does Not Agree	2: Does Not Agree	2: Programs are available, but I do not attend or attend infrequently	2: NOT Hispanic or Latino	5: White	1: Female	1: Single	2: No	1: Yes	USA	7: Life/Biological/Medical Sciences	1: Doctorate	1: A current graduate student	University Of Kentucky
244	1: Agree	1: Agree	2: Does Not Agree	1: Agree	2: Does Not Agree	2: Does Not Agree	1: Agree	2: Does Not Agree	2: Does Not Agree	2: Does Not Agree	1: Agree	2: Does Not Agree	2: Does Not Agree	2: Does Not Agree	4: Programs are available and I attend and they have been helpful to my current training situation and to my future career plans	2: NOT Hispanic or Latino	5: White	1: Female	1: Single	2: No	1: Yes	USA	7: Life/Biological/Medical Sciences	1: Doctorate	1: A current graduate student	University Of Kentucky
245	2: Does Not Agree	2: Does Not Agree	2: Does Not Agree	2: Does Not Agree	2: Does Not Agree	1: Agree	1: Agree	1: Agree	1: Agree	1: Agree	1: Agree	1: Agree	1: Agree	1: Agree	2: Programs are available, but I do not attend or attend infrequently	2: NOT Hispanic or Latino	5: White	2: Male	2: Married	1: Yes	1: Yes	USA	7: Life/Biological/Medical Sciences	1: Doctorate	1: A current graduate student	University Of Kentucky
246	1: Agree	2: Does Not Agree	1: Agree	1: Agree	2: Does Not Agree	2: Does Not Agree	2: Does Not Agree	2: Does Not Agree	2: Does Not Agree	2: Does Not Agree	2: Does Not Agree	1: Agree	1: Agree	1: Agree	2: Programs are available, but I do not attend or attend infrequently	2: NOT Hispanic or Latino	5: White	1: Female	1: Single	2: No	1: Yes	USA	7: Life/Biological/Medical Sciences	1: Doctorate	1: A current graduate student	University Of Kentucky
247	2: Does Not Agree	2: Does Not Agree	.	.	.	2: Does Not Agree	1: Agree	1: Agree	2: Does Not Agree	1: Agree	1: Agree	2: Does Not Agree	2: Does Not Agree	2: Does Not Agree	2: Programs are available, but I do not attend or attend infrequently	2: NOT Hispanic or Latino	5: White	1: Female	1: Single	2: No	1: Yes	USA	7: Life/Biological/Medical Sciences	1: Doctorate	1: A current graduate student	University Of Kentucky
248	2: Does Not Agree	2: Does Not Agree	2: Does Not Agree	2: Does Not Agree	2: Does Not Agree	1: Agree	1: Agree	2: Does Not Agree	2: Does Not Agree	1: Agree	1: Agree	1: Agree	1: Agree	1: Agree	3: Programs are available and I attend, but they have not been helpful to my current training situation nor to my future career plans	2: NOT Hispanic or Latino	5: White	1: Female	1: Single	2: No	1: Yes	USA	7: Life/Biological/Medical Sciences	1: Doctorate	1: A current graduate student	Indiana University
249	.	.	.	.	.	2: Does Not Agree	2: Does Not Agree	2: Does Not Agree	2: Does Not Agree	1: Agree	1: Agree	1: Agree	2: Does Not Agree	2: Does Not Agree	1: Programs are not available to me	2: NOT Hispanic or Latino	5: White	1: Female	3: Partnership	2: No	1: Yes	USA	7: Life/Biological/Medical Sciences	1: Doctorate	1: A current graduate student	University Of Kentucky
250	2: Does Not Agree	2: Does Not Agree	2: Does Not Agree	2: Does Not Agree	2: Does Not Agree	2: Does Not Agree	2: Does Not Agree	1: Agree	2: Does Not Agree	1: Agree	2: Does Not Agree	1: Agree	2: Does Not Agree	1: Agree	3: Programs are available and I attend, but they have not been helpful to my current training situation nor to my future career plans	2: NOT Hispanic or Latino	5: White	2: Male	1: Single	2: No	1: Yes	USA	8: Physical or Applied Sciences	1: Doctorate	1: A current graduate student	University Of Utah
251	2: Does Not Agree	2: Does Not Agree	1: Agree	1: Agree	2: Does Not Agree	2: Does Not Agree	2: Does Not Agree	2: Does Not Agree	2: Does Not Agree	2: Does Not Agree	1: Agree	1: Agree	1: Agree	1: Agree	4: Programs are available and I attend and they have been helpful to my current training situation and to my future career plans	1: Hispanic or Latino	6: More than one race	1: Female	3: Partnership	2: No	1: Yes	USA	7: Life/Biological/Medical Sciences	1: Doctorate	1: A current graduate student	University Of Texas
252	1: Agree	1: Agree	2: Does Not Agree	1: Agree	1: Agree	1: Agree	1: Agree	1: Agree	1: Agree	1: Agree	1: Agree	1: Agree	1: Agree	1: Agree	4: Programs are available and I attend and they have been helpful to my current training situation and to my future career plans	2: NOT Hispanic or Latino	5: White	1: Female	2: Married	1: Yes	1: Yes	USA	7: Life/Biological/Medical Sciences	1: Doctorate	1: A current graduate student	University Of Kentucky
253	2: Does Not Agree	2: Does Not Agree	2: Does Not Agree	2: Does Not Agree	2: Does Not Agree	1: Agree	1: Agree	1: Agree	2: Does Not Agree	1: Agree	1: Agree	1: Agree	2: Does Not Agree	2: Does Not Agree	3: Programs are available and I attend, but they have not been helpful to my current training situation nor to my future career plans	2: NOT Hispanic or Latino	5: White	2: Male	1: Single	2: No	2: No	USA	7: Life/Biological/Medical Sciences	1: Doctorate	1: A current graduate student	Texas A&M University
254	2: Does Not Agree	2: Does Not Agree	2: Does Not Agree	2: Does Not Agree	2: Does Not Agree	1: Agree	1: Agree	1: Agree	1: Agree	1: Agree	1: Agree	1: Agree	1: Agree	1: Agree	2: Programs are available, but I do not attend or attend infrequently	2: NOT Hispanic or Latino	5: White	1: Female	2: Married	1: Yes	1: Yes	USA	7: Life/Biological/Medical Sciences	1: Doctorate	1: A current graduate student	Z: Missing Institution
255	1: Agree	2: Does Not Agree	1: Agree	1: Agree	2: Does Not Agree	2: Does Not Agree	1: Agree	2: Does Not Agree	2: Does Not Agree	1: Agree	1: Agree	1: Agree	1: Agree	1: Agree	4: Programs are available and I attend and they have been helpful to my current training situation and to my future career plans	2: NOT Hispanic or Latino	5: White	1: Female	1: Single	2: No	1: Yes	USA	7: Life/Biological/Medical Sciences	1: Doctorate	1: A current graduate student	Texas A&M University
256	2: Does Not Agree	2: Does Not Agree	2: Does Not Agree	2: Does Not Agree	2: Does Not Agree	1: Agree	1: Agree	1: Agree	1: Agree	1: Agree	1: Agree	1: Agree	2: Does Not Agree	1: Agree	4: Programs are available and I attend and they have been helpful to my current training situation and to my future career plans	2: NOT Hispanic or Latino	5: White	2: Male	2: Married	2: No	1: Yes	USA	8: Physical or Applied Sciences	1: Doctorate	1: A current graduate student	Saint Louis University
257	1: Agree	1: Agree	1: Agree	2: Does Not Agree	2: Does Not Agree	2: Does Not Agree	2: Does Not Agree	2: Does Not Agree	2: Does Not Agree	2: Does Not Agree	2: Does Not Agree	1: Agree	2: Does Not Agree	2: Does Not Agree	3: Programs are available and I attend, but they have not been helpful to my current training situation nor to my future career plans	2: NOT Hispanic or Latino	5: White	1: Female	2: Married	2: No	1: Yes	USA	7: Life/Biological/Medical Sciences	1: Doctorate	1: A current graduate student	University Of Texas
258	1: Agree	2: Does Not Agree	2: Does Not Agree	1: Agree	1: Agree	1: Agree	1: Agree	1: Agree	1: Agree	1: Agree	1: Agree	2: Does Not Agree	2: Does Not Agree	2: Does Not Agree	4: Programs are available and I attend and they have been helpful to my current training situation and to my future career plans	2: NOT Hispanic or Latino	2: Asian	1: Female	2: Married	1: Yes	2: No	USA	7: Life/Biological/Medical Sciences	1: Doctorate	1: A current graduate student	University Of Kentucky
259	1: Agree	1: Agree	2: Does Not Agree	1: Agree	1: Agree	1: Agree	1: Agree	1: Agree	1: Agree	1: Agree	1: Agree	1: Agree	1: Agree	1: Agree	2: Programs are available, but I do not attend or attend infrequently	2: NOT Hispanic or Latino	5: White	1: Female	3: Partnership	2: No	1: Yes	USA	7: Life/Biological/Medical Sciences	1: Doctorate	1: A current graduate student	Stanford University
260	2: Does Not Agree	2: Does Not Agree	1: Agree	2: Does Not Agree	2: Does Not Agree	2: Does Not Agree	2: Does Not Agree	2: Does Not Agree	2: Does Not Agree	1: Agree	2: Does Not Agree	2: Does Not Agree	2: Does Not Agree	2: Does Not Agree	3: Programs are available and I attend, but they have not been helpful to my current training situation nor to my future career plans	2: NOT Hispanic or Latino	5: White	1: Female	2: Married	2: No	1: Yes	USA	7: Life/Biological/Medical Sciences	1: Doctorate	1: A current graduate student	Texas A&M University
261	2: Does Not Agree	2: Does Not Agree	1: Agree	1: Agree	1: Agree	1: Agree	1: Agree	1: Agree	1: Agree	1: Agree	1: Agree	1: Agree	1: Agree	2: Does Not Agree	4: Programs are available and I attend and they have been helpful to my current training situation and to my future career plans	2: NOT Hispanic or Latino	2: Asian	2: Male	2: Married	1: Yes	2: No	USA	7: Life/Biological/Medical Sciences	1: Doctorate	1: A current graduate student	Texas A&M University
262	2: Does Not Agree	2: Does Not Agree	2: Does Not Agree	2: Does Not Agree	2: Does Not Agree	2: Does Not Agree	2: Does Not Agree	2: Does Not Agree	2: Does Not Agree	2: Does Not Agree	2: Does Not Agree	2: Does Not Agree	2: Does Not Agree	2: Does Not Agree	1: Programs are not available to me	2: NOT Hispanic or Latino	5: White	1: Female	3: Partnership	2: No	1: Yes	USA	7: Life/Biological/Medical Sciences	1: Doctorate	1: A current graduate student	University Of Maryland
263	1: Agree	1: Agree	2: Does Not Agree	2: Does Not Agree	2: Does Not Agree	1: Agree	1: Agree	.	1: Agree	1: Agree	1: Agree	1: Agree	1: Agree	2: Does Not Agree	1: Programs are not available to me	2: NOT Hispanic or Latino	5: White	1: Female	1: Single	2: No	1: Yes	USA	7: Life/Biological/Medical Sciences	1: Doctorate	1: A current graduate student	Medical University Of South Carolina
264	1: Agree	1: Agree	2: Does Not Agree	1: Agree	1: Agree	1: Agree	1: Agree	1: Agree	1: Agree	1: Agree	1: Agree	1: Agree	1: Agree	1: Agree	4: Programs are available and I attend and they have been helpful to my current training situation and to my future career plans	2: NOT Hispanic or Latino	5: White	2: Male	1: Single	2: No	1: Yes	USA	7: Life/Biological/Medical Sciences	1: Doctorate	1: A current graduate student	Medical University Of South Carolina
265	1: Agree	1: Agree	2: Does Not Agree	1: Agree	1: Agree	1: Agree	1: Agree	1: Agree	2: Does Not Agree	2: Does Not Agree	1: Agree	2: Does Not Agree	2: Does Not Agree	2: Does Not Agree	3: Programs are available and I attend, but they have not been helpful to my current training situation nor to my future career plans	2: NOT Hispanic or Latino	5: White	1: Female	1: Single	2: No	1: Yes	USA	7: Life/Biological/Medical Sciences	1: Doctorate	1: A current graduate student	Medical University Of South Carolina
266	1: Agree	1: Agree	2: Does Not Agree	2: Does Not Agree	2: Does Not Agree	2: Does Not Agree	2: Does Not Agree	2: Does Not Agree	2: Does Not Agree	2: Does Not Agree	1: Agree	2: Does Not Agree	2: Does Not Agree	2: Does Not Agree	3: Programs are available and I attend, but they have not been helpful to my current training situation nor to my future career plans	2: NOT Hispanic or Latino	5: White	1: Female	2: Married	2: No	1: Yes	USA	7: Life/Biological/Medical Sciences	1: Doctorate	1: A current graduate student	Medical University Of South Carolina
267	1: Agree	1: Agree	2: Does Not Agree	1: Agree	1: Agree	1: Agree	1: Agree	1: Agree	1: Agree	1: Agree	1: Agree	1: Agree	1: Agree	1: Agree	3: Programs are available and I attend, but they have not been helpful to my current training situation nor to my future career plans	2: NOT Hispanic or Latino	5: White	1: Female	2: Married	1: Yes	1: Yes	USA	7: Life/Biological/Medical Sciences	1: Doctorate	1: A current graduate student	Medical University Of South Carolina
268	2: Does Not Agree	2: Does Not Agree	2: Does Not Agree	1: Agree	1: Agree	2: Does Not Agree	1: Agree	2: Does Not Agree	2: Does Not Agree	2: Does Not Agree	2: Does Not Agree	2: Does Not Agree	2: Does Not Agree	2: Does Not Agree	3: Programs are available and I attend, but they have not been helpful to my current training situation nor to my future career plans	2: NOT Hispanic or Latino	5: White	2: Male	1: Single	2: No	1: Yes	USA	7: Life/Biological/Medical Sciences	1: Doctorate	1: A current graduate student	Medical University Of South Carolina
269	2: Does Not Agree	2: Does Not Agree	2: Does Not Agree	2: Does Not Agree	2: Does Not Agree	1: Agree	1: Agree	.	2: Does Not Agree	2: Does Not Agree	2: Does Not Agree	2: Does Not Agree	2: Does Not Agree	2: Does Not Agree	1: Programs are not available to me	2: NOT Hispanic or Latino	.	1: Female	1: Single	2: No	1: Yes	USA	7: Life/Biological/Medical Sciences	1: Doctorate	1: A current graduate student	Medical University Of South Carolina
270	1: Agree	1: Agree	2: Does Not Agree	2: Does Not Agree	1: Agree	1: Agree	1: Agree	1: Agree	2: Does Not Agree	1: Agree	1: Agree	2: Does Not Agree	1: Agree	1: Agree	2: Programs are available, but I do not attend or attend infrequently	2: NOT Hispanic or Latino	5: White	1: Female	2: Married	1: Yes	1: Yes	USA	7: Life/Biological/Medical Sciences	1: Doctorate	1: A current graduate student	Medical University Of South Carolina
271	1: Agree	2: Does Not Agree	2: Does Not Agree	2: Does Not Agree	1: Agree	1: Agree	1: Agree	1: Agree	1: Agree	1: Agree	1: Agree	2: Does Not Agree	2: Does Not Agree	2: Does Not Agree	4: Programs are available and I attend and they have been helpful to my current training situation and to my future career plans	2: NOT Hispanic or Latino	6: More than one race	2: Male	1: Single	2: No	1: Yes	USA	7: Life/Biological/Medical Sciences	1: Doctorate	1: A current graduate student	Medical University Of South Carolina
272	1: Agree	2: Does Not Agree	2: Does Not Agree	1: Agree	2: Does Not Agree	1: Agree	1: Agree	1: Agree	1: Agree	1: Agree	1: Agree	2: Does Not Agree	2: Does Not Agree	2: Does Not Agree	2: Programs are available, but I do not attend or attend infrequently	2: NOT Hispanic or Latino	2: Asian	1: Female	1: Single	2: No	1: Yes	USA	7: Life/Biological/Medical Sciences	1: Doctorate	1: A current graduate student	Medical University Of South Carolina
273	1: Agree	1: Agree	2: Does Not Agree	2: Does Not Agree	2: Does Not Agree	2: Does Not Agree	2: Does Not Agree	2: Does Not Agree	2: Does Not Agree	2: Does Not Agree	2: Does Not Agree	2: Does Not Agree	1: Agree	2: Does Not Agree	3: Programs are available and I attend, but they have not been helpful to my current training situation nor to my future career plans	2: NOT Hispanic or Latino	5: White	2: Male	1: Single	2: No	1: Yes	USA	7: Life/Biological/Medical Sciences	1: Doctorate	1: A current graduate student	Medical University Of South Carolina
274	2: Does Not Agree	2: Does Not Agree	1: Agree	1: Agree	2: Does Not Agree	2: Does Not Agree	2: Does Not Agree	2: Does Not Agree	2: Does Not Agree	2: Does Not Agree	2: Does Not Agree	2: Does Not Agree	2: Does Not Agree	2: Does Not Agree	3: Programs are available and I attend, but they have not been helpful to my current training situation nor to my future career plans	2: NOT Hispanic or Latino	5: White	1: Female	2: Married	2: No	1: Yes	USA	7: Life/Biological/Medical Sciences	1: Doctorate	1: A current graduate student	Medical University Of South Carolina
275	2: Does Not Agree	2: Does Not Agree	2: Does Not Agree	2: Does Not Agree	2: Does Not Agree	1: Agree	1: Agree	1: Agree	1: Agree	1: Agree	2: Does Not Agree	1: Agree	2: Does Not Agree	2: Does Not Agree	3: Programs are available and I attend, but they have not been helpful to my current training situation nor to my future career plans	2: NOT Hispanic or Latino	5: White	2: Male	2: Married	2: No	1: Yes	USA	8: Physical or Applied Sciences	1: Doctorate	1: A current graduate student	Pennsylvania State University
276	1: Agree	2: Does Not Agree	2: Does Not Agree	2: Does Not Agree	1: Agree	1: Agree	1: Agree	1: Agree	1: Agree	1: Agree	1: Agree	1: Agree	1: Agree	1: Agree	3: Programs are available and I attend, but they have not been helpful to my current training situation nor to my future career plans	2: NOT Hispanic or Latino	2: Asian	2: Male	2: Married	2: No	1: Yes	USA	7: Life/Biological/Medical Sciences	1: Doctorate	1: A current graduate student	Medical University Of South Carolina
277	2: Does Not Agree	2: Does Not Agree	1: Agree	1: Agree	2: Does Not Agree	1: Agree	2: Does Not Agree	2: Does Not Agree	2: Does Not Agree	2: Does Not Agree	1: Agree	1: Agree	1: Agree	1: Agree	3: Programs are available and I attend, but they have not been helpful to my current training situation nor to my future career plans	2: NOT Hispanic or Latino	5: White	2: Male	3: Partnership	2: No	1: Yes	USA	7: Life/Biological/Medical Sciences	1: Doctorate	1: A current graduate student	Medical University Of South Carolina
278	1: Agree	1: Agree	2: Does Not Agree	1: Agree	2: Does Not Agree	1: Agree	1: Agree	1: Agree	1: Agree	1: Agree	1: Agree	1: Agree	1: Agree	1: Agree	4: Programs are available and I attend and they have been helpful to my current training situation and to my future career plans	2: NOT Hispanic or Latino	5: White	2: Male	1: Single	2: No	1: Yes	USA	7: Life/Biological/Medical Sciences	1: Doctorate	1: A current graduate student	University Of Alabama
279	1: Agree	2: Does Not Agree	1: Agree	1: Agree	2: Does Not Agree	2: Does Not Agree	1: Agree	2: Does Not Agree	1: Agree	1: Agree	2: Does Not Agree	1: Agree	1: Agree	1: Agree	4: Programs are available and I attend and they have been helpful to my current training situation and to my future career plans	2: NOT Hispanic or Latino	5: White	1: Female	2: Married	2: No	1: Yes	USA	7: Life/Biological/Medical Sciences	1: Doctorate	1: A current graduate student	Medical University Of South Carolina
280	2: Does Not Agree	2: Does Not Agree	1: Agree	2: Does Not Agree	2: Does Not Agree	1: Agree	1: Agree	1: Agree	2: Does Not Agree	2: Does Not Agree	2: Does Not Agree	2: Does Not Agree	2: Does Not Agree	2: Does Not Agree	1: Programs are not available to me	2: NOT Hispanic or Latino	2: Asian	1: Female	2: Married	2: No	2: No	USA	7: Life/Biological/Medical Sciences	1: Doctorate	1: A current graduate student	Medical University Of South Carolina
281	2: Does Not Agree	2: Does Not Agree	2: Does Not Agree	2: Does Not Agree	1: Agree	1: Agree	1: Agree	1: Agree	1: Agree	1: Agree	1: Agree	2: Does Not Agree	2: Does Not Agree	2: Does Not Agree	3: Programs are available and I attend, but they have not been helpful to my current training situation nor to my future career plans	2: NOT Hispanic or Latino	5: White	2: Male	1: Single	2: No	1: Yes	USA	7: Life/Biological/Medical Sciences	1: Doctorate	1: A current graduate student	Medical University Of South Carolina
282	1: Agree	2: Does Not Agree	1: Agree	1: Agree	2: Does Not Agree	2: Does Not Agree	2: Does Not Agree	2: Does Not Agree	2: Does Not Agree	2: Does Not Agree	1: Agree	2: Does Not Agree	2: Does Not Agree	2: Does Not Agree	3: Programs are available and I attend, but they have not been helpful to my current training situation nor to my future career plans	2: NOT Hispanic or Latino	4: Black or African American	1: Female	1: Single	2: No	1: Yes	USA	7: Life/Biological/Medical Sciences	1: Doctorate	1: A current graduate student	Medical University Of South Carolina
283	1: Agree	2: Does Not Agree	1: Agree	1: Agree	1: Agree	2: Does Not Agree	1: Agree	1: Agree	2: Does Not Agree	1: Agree	1: Agree	1: Agree	1: Agree	1: Agree	4: Programs are available and I attend and they have been helpful to my current training situation and to my future career plans	2: NOT Hispanic or Latino	5: White	2: Male	2: Married	2: No	1: Yes	USA	7: Life/Biological/Medical Sciences	1: Doctorate	1: A current graduate student	Medical University Of South Carolina
284	1: Agree	2: Does Not Agree	1: Agree	2: Does Not Agree	2: Does Not Agree	2: Does Not Agree	1: Agree	2: Does Not Agree	2: Does Not Agree	1: Agree	2: Does Not Agree	2: Does Not Agree	2: Does Not Agree	2: Does Not Agree	3: Programs are available and I attend, but they have not been helpful to my current training situation nor to my future career plans	2: NOT Hispanic or Latino	5: White	1: Female	2: Married	2: No	1: Yes	USA	7: Life/Biological/Medical Sciences	1: Doctorate	1: A current graduate student	Medical University Of South Carolina
285	1: Agree	1: Agree	2: Does Not Agree	1: Agree	1: Agree	2: Does Not Agree	2: Does Not Agree	2: Does Not Agree	1: Agree	2: Does Not Agree	1: Agree	2: Does Not Agree	2: Does Not Agree	1: Agree	4: Programs are available and I attend and they have been helpful to my current training situation and to my future career plans	2: NOT Hispanic or Latino	5: White	1: Female	1: Single	2: No	1: Yes	USA	7: Life/Biological/Medical Sciences	1: Doctorate	1: A current graduate student	Medical University Of South Carolina
286	2: Does Not Agree	2: Does Not Agree	2: Does Not Agree	2: Does Not Agree	2: Does Not Agree	1: Agree	1: Agree	1: Agree	1: Agree	1: Agree	2: Does Not Agree	2: Does Not Agree	2: Does Not Agree	2: Does Not Agree	1: Programs are not available to me	2: NOT Hispanic or Latino	5: White	1: Female	1: Single	2: No	1: Yes	USA	7: Life/Biological/Medical Sciences	1: Doctorate	1: A current graduate student	Medical University Of South Carolina
287	2: Does Not Agree	2: Does Not Agree	2: Does Not Agree	2: Does Not Agree	2: Does Not Agree	1: Agree	1: Agree	1: Agree	1: Agree	1: Agree	1: Agree	1: Agree	1: Agree	1: Agree	3: Programs are available and I attend, but they have not been helpful to my current training situation nor to my future career plans	2: NOT Hispanic or Latino	5: White	1: Female	1: Single	2: No	1: Yes	USA	7: Life/Biological/Medical Sciences	1: Doctorate	1: A current graduate student	Medical University Of South Carolina
288	2: Does Not Agree	2: Does Not Agree	1: Agree	1: Agree	2: Does Not Agree	2: Does Not Agree	2: Does Not Agree	1: Agree	2: Does Not Agree	1: Agree	1: Agree	1: Agree	2: Does Not Agree	2: Does Not Agree	4: Programs are available and I attend and they have been helpful to my current training situation and to my future career plans	2: NOT Hispanic or Latino	5: White	1: Female	2: Married	2: No	1: Yes	USA	7: Life/Biological/Medical Sciences	1: Doctorate	1: A current graduate student	Medical University Of South Carolina
289	1: Agree	2: Does Not Agree	2: Does Not Agree	2: Does Not Agree	2: Does Not Agree	1: Agree	1: Agree	1: Agree	1: Agree	1: Agree	1: Agree	2: Does Not Agree	2: Does Not Agree	2: Does Not Agree	4: Programs are available and I attend and they have been helpful to my current training situation and to my future career plans	2: NOT Hispanic or Latino	2: Asian	1: Female	1: Single	2: No	1: Yes	USA	7: Life/Biological/Medical Sciences	1: Doctorate	1: A current graduate student	Medical University Of South Carolina
290	2: Does Not Agree	2: Does Not Agree	2: Does Not Agree	2: Does Not Agree	2: Does Not Agree	1: Agree	1: Agree	1: Agree	1: Agree	1: Agree	1: Agree	2: Does Not Agree	2: Does Not Agree	2: Does Not Agree	4: Programs are available and I attend and they have been helpful to my current training situation and to my future career plans	2: NOT Hispanic or Latino	5: White	1: Female	1: Single	2: No	1: Yes	USA	7: Life/Biological/Medical Sciences	1: Doctorate	1: A current graduate student	Medical University Of South Carolina
291	2: Does Not Agree	2: Does Not Agree	2: Does Not Agree	2: Does Not Agree	2: Does Not Agree	1: Agree	1: Agree	1: Agree	1: Agree	1: Agree	1: Agree	1: Agree	1: Agree	1: Agree	1: Programs are not available to me	1: Hispanic or Latino	5: White	1: Female	1: Single	2: No	1: Yes	USA	7: Life/Biological/Medical Sciences	1: Doctorate	1: A current graduate student	Medical University Of South Carolina
292	2: Does Not Agree	2: Does Not Agree	2: Does Not Agree	2: Does Not Agree	2: Does Not Agree	1: Agree	1: Agree	1: Agree	1: Agree	1: Agree	1: Agree	2: Does Not Agree	2: Does Not Agree	2: Does Not Agree	2: Programs are available, but I do not attend or attend infrequently	2: NOT Hispanic or Latino	5: White	1: Female	2: Married	2: No	1: Yes	USA	7: Life/Biological/Medical Sciences	1: Doctorate	1: A current graduate student	Medical University Of South Carolina
293	2: Does Not Agree	2: Does Not Agree	2: Does Not Agree	2: Does Not Agree	2: Does Not Agree	2: Does Not Agree	2: Does Not Agree	2: Does Not Agree	2: Does Not Agree	2: Does Not Agree	2: Does Not Agree	2: Does Not Agree	2: Does Not Agree	2: Does Not Agree	2: Programs are available, but I do not attend or attend infrequently	2: NOT Hispanic or Latino	5: White	1: Female	1: Single	2: No	.	USA	7: Life/Biological/Medical Sciences	1: Doctorate	1: A current graduate student	Z: Missing Institution
294	1: Agree	2: Does Not Agree	1: Agree	2: Does Not Agree	2: Does Not Agree	2: Does Not Agree	2: Does Not Agree	2: Does Not Agree	2: Does Not Agree	1: Agree	2: Does Not Agree	2: Does Not Agree	2: Does Not Agree	2: Does Not Agree	3: Programs are available and I attend, but they have not been helpful to my current training situation nor to my future career plans	2: NOT Hispanic or Latino	4: Black or African American	1: Female	1: Single	2: No	1: Yes	USA	7: Life/Biological/Medical Sciences	1: Doctorate	1: A current graduate student	Medical University Of South Carolina
295	1: Agree	1: Agree	2: Does Not Agree	2: Does Not Agree	2: Does Not Agree	1: Agree	1: Agree	1: Agree	1: Agree	1: Agree	1: Agree	2: Does Not Agree	2: Does Not Agree	2: Does Not Agree	3: Programs are available and I attend, but they have not been helpful to my current training situation nor to my future career plans	2: NOT Hispanic or Latino	5: White	2: Male	1: Single	2: No	1: Yes	USA	8: Physical or Applied Sciences	1: Doctorate	1: A current graduate student	Western Michigan University
296	2: Does Not Agree	2: Does Not Agree	2: Does Not Agree	2: Does Not Agree	2: Does Not Agree	1: Agree	1: Agree	1: Agree	1: Agree	1: Agree	2: Does Not Agree	1: Agree	2: Does Not Agree	2: Does Not Agree	2: Programs are available, but I do not attend or attend infrequently	2: NOT Hispanic or Latino	5: White	2: Male	2: Married	1: Yes	1: Yes	USA	8: Physical or Applied Sciences	1: Doctorate	1: A current graduate student	University Of California
297	1: Agree	2: Does Not Agree	1: Agree	1: Agree	1: Agree	1: Agree	1: Agree	1: Agree	1: Agree	1: Agree	1: Agree	1: Agree	2: Does Not Agree	2: Does Not Agree	2: Programs are available, but I do not attend or attend infrequently	2: NOT Hispanic or Latino	4: Black or African American	1: Female	1: Single	2: No	1: Yes	USA	8: Physical or Applied Sciences	1: Doctorate	1: A current graduate student	Georgia State University
298	2: Does Not Agree	2: Does Not Agree	2: Does Not Agree	2: Does Not Agree	2: Does Not Agree	1: Agree	1: Agree	1: Agree	1: Agree	1: Agree	1: Agree	2: Does Not Agree	1: Agree	1: Agree	2: Programs are available, but I do not attend or attend infrequently	2: NOT Hispanic or Latino	2: Asian	1: Female	1: Single	2: No	2: No	USA	7: Life/Biological/Medical Sciences	1: Doctorate	1: A current graduate student	Georgia State University
299	2: Does Not Agree	2: Does Not Agree	1: Agree	1: Agree	2: Does Not Agree	2: Does Not Agree	2: Does Not Agree	2: Does Not Agree	2: Does Not Agree	2: Does Not Agree	1: Agree	1: Agree	2: Does Not Agree	1: Agree	3: Programs are available and I attend, but they have not been helpful to my current training situation nor to my future career plans	2: NOT Hispanic or Latino	2: Asian	1: Female	1: Single	2: No	2: No	USA	7: Life/Biological/Medical Sciences	1: Doctorate	1: A current graduate student	Georgia State University
300	2: Does Not Agree	2: Does Not Agree	2: Does Not Agree	2: Does Not Agree	2: Does Not Agree	1: Agree	1: Agree	1: Agree	1: Agree	1: Agree	1: Agree	1: Agree	1: Agree	2: Does Not Agree	2: Programs are available, but I do not attend or attend infrequently	2: NOT Hispanic or Latino	5: White	1: Female	1: Single	2: No	1: Yes	USA	7: Life/Biological/Medical Sciences	1: Doctorate	1: A current graduate student	Z: Missing Institution
301	1: Agree	1: Agree	2: Does Not Agree	1: Agree	1: Agree	2: Does Not Agree	2: Does Not Agree	2: Does Not Agree	2: Does Not Agree	2: Does Not Agree	2: Does Not Agree	2: Does Not Agree	2: Does Not Agree	2: Does Not Agree	4: Programs are available and I attend and they have been helpful to my current training situation and to my future career plans	2: NOT Hispanic or Latino	5: White	1: Female	2: Married	2: No	1: Yes	USA	7: Life/Biological/Medical Sciences	1: Doctorate	1: A current graduate student	Medical University Of South Carolina
302	2: Does Not Agree	2: Does Not Agree	2: Does Not Agree	2: Does Not Agree	2: Does Not Agree	1: Agree	1: Agree	2: Does Not Agree	2: Does Not Agree	2: Does Not Agree	2: Does Not Agree	2: Does Not Agree	2: Does Not Agree	2: Does Not Agree	2: Programs are available, but I do not attend or attend infrequently	2: NOT Hispanic or Latino	5: White	1: Female	1: Single	2: No	1: Yes	USA	8: Physical or Applied Sciences	1: Doctorate	1: A current graduate student	University Of Arizona
303	1: Agree	2: Does Not Agree	1: Agree	1: Agree	1: Agree	1: Agree	1: Agree	1: Agree	1: Agree	1: Agree	1: Agree	1: Agree	1: Agree	2: Does Not Agree	4: Programs are available and I attend and they have been helpful to my current training situation and to my future career plans	2: NOT Hispanic or Latino	2: Asian	1: Female	3: Partnership	2: No	1: Yes	USA	7: Life/Biological/Medical Sciences	1: Doctorate	1: A current graduate student	University Of North Carolina
304	.	.	.	.	.	1: Agree	1: Agree	1: Agree	1: Agree	1: Agree	1: Agree	1: Agree	2: Does Not Agree	1: Agree	4: Programs are available and I attend and they have been helpful to my current training situation and to my future career plans	2: NOT Hispanic or Latino	5: White	1: Female	3: Partnership	2: No	1: Yes	USA	8: Physical or Applied Sciences	1: Doctorate	1: A current graduate student	Massachusetts Institute Of Technology
305	2: Does Not Agree	2: Does Not Agree	2: Does Not Agree	2: Does Not Agree	2: Does Not Agree	2: Does Not Agree	2: Does Not Agree	1: Agree	2: Does Not Agree	2: Does Not Agree	1: Agree	1: Agree	1: Agree	1: Agree	1: Programs are not available to me	2: NOT Hispanic or Latino	5: White	2: Male	1: Single	2: No	1: Yes	USA	7: Life/Biological/Medical Sciences	1: Doctorate	1: A current graduate student	Georgia State University
306	1: Agree	1: Agree	1: Agree	1: Agree	1: Agree	1: Agree	1: Agree	1: Agree	1: Agree	1: Agree	1: Agree	1: Agree	1: Agree	1: Agree	4: Programs are available and I attend and they have been helpful to my current training situation and to my future career plans	2: NOT Hispanic or Latino	5: White	1: Female	2: Married	2: No	1: Yes	USA	7: Life/Biological/Medical Sciences	1: Doctorate	1: A current graduate student	Medical University Of South Carolina
307	2: Does Not Agree	2: Does Not Agree	1: Agree	2: Does Not Agree	2: Does Not Agree	2: Does Not Agree	1: Agree	2: Does Not Agree	2: Does Not Agree	2: Does Not Agree	2: Does Not Agree	2: Does Not Agree	2: Does Not Agree	2: Does Not Agree	2: Programs are available, but I do not attend or attend infrequently	2: NOT Hispanic or Latino	5: White	2: Male	1: Single	2: No	1: Yes	USA	7: Life/Biological/Medical Sciences	1: Doctorate	1: A current graduate student	University Of Connecticut
308	2: Does Not Agree	2: Does Not Agree	1: Agree	1: Agree	1: Agree	1: Agree	1: Agree	1: Agree	1: Agree	1: Agree	1: Agree	1: Agree	2: Does Not Agree	2: Does Not Agree	4: Programs are available and I attend and they have been helpful to my current training situation and to my future career plans	2: NOT Hispanic or Latino	5: White	1: Female	1: Single	2: No	1: Yes	USA	7: Life/Biological/Medical Sciences	1: Doctorate	1: A current graduate student	University Of Michigan
309	2: Does Not Agree	2: Does Not Agree	2: Does Not Agree	1: Agree	1: Agree	2: Does Not Agree	2: Does Not Agree	2: Does Not Agree	2: Does Not Agree	1: Agree	1: Agree	1: Agree	1: Agree	1: Agree	4: Programs are available and I attend and they have been helpful to my current training situation and to my future career plans	2: NOT Hispanic or Latino	5: White	1: Female	3: Partnership	2: No	1: Yes	USA	8: Physical or Applied Sciences	1: Doctorate	1: A current graduate student	University Of North Carolina
310	1: Agree	2: Does Not Agree	1: Agree	1: Agree	1: Agree	1: Agree	1: Agree	1: Agree	2: Does Not Agree	1: Agree	1: Agree	2: Does Not Agree	2: Does Not Agree	1: Agree	4: Programs are available and I attend and they have been helpful to my current training situation and to my future career plans	2: NOT Hispanic or Latino	5: White	2: Male	2: Married	2: No	1: Yes	USA	7: Life/Biological/Medical Sciences	1: Doctorate	1: A current graduate student	Johns Hopkins University
311	2: Does Not Agree	2: Does Not Agree	2: Does Not Agree	2: Does Not Agree	2: Does Not Agree	2: Does Not Agree	2: Does Not Agree	1: Agree	2: Does Not Agree	1: Agree	2: Does Not Agree	2: Does Not Agree	2: Does Not Agree	2: Does Not Agree	3: Programs are available and I attend, but they have not been helpful to my current training situation nor to my future career plans	1: Hispanic or Latino	5: White	2: Male	1: Single	2: No	1: Yes	USA	7: Life/Biological/Medical Sciences	1: Doctorate	1: A current graduate student	University Of Wisconsin
312	2: Does Not Agree	2: Does Not Agree	2: Does Not Agree	2: Does Not Agree	2: Does Not Agree	2: Does Not Agree	1: Agree	2: Does Not Agree	2: Does Not Agree	2: Does Not Agree	1: Agree	1: Agree	2: Does Not Agree	2: Does Not Agree	2: Programs are available, but I do not attend or attend infrequently	2: NOT Hispanic or Latino	5: White	1: Female	1: Single	2: No	1: Yes	USA	7: Life/Biological/Medical Sciences	1: Doctorate	1: A current graduate student	University Of Georgia
313	2: Does Not Agree	2: Does Not Agree	1: Agree	1: Agree	2: Does Not Agree	2: Does Not Agree	1: Agree	2: Does Not Agree	2: Does Not Agree	2: Does Not Agree	1: Agree	1: Agree	1: Agree	1: Agree	1: Programs are not available to me	2: NOT Hispanic or Latino	5: White	1: Female	2: Married	2: No	1: Yes	USA	7: Life/Biological/Medical Sciences	1: Doctorate	1: A current graduate student	University Of Georgia
314	2: Does Not Agree	2: Does Not Agree	2: Does Not Agree	2: Does Not Agree	2: Does Not Agree	1: Agree	1: Agree	1: Agree	1: Agree	1: Agree	1: Agree	1: Agree	1: Agree	1: Agree	4: Programs are available and I attend and they have been helpful to my current training situation and to my future career plans	2: NOT Hispanic or Latino	5: White	1: Female	1: Single	2: No	1: Yes	USA	7: Life/Biological/Medical Sciences	1: Doctorate	1: A current graduate student	University Of Notre Dame
315	2: Does Not Agree	2: Does Not Agree	1: Agree	2: Does Not Agree	1: Agree	1: Agree	1: Agree	1: Agree	1: Agree	2: Does Not Agree	1: Agree	2: Does Not Agree	2: Does Not Agree	2: Does Not Agree	4: Programs are available and I attend and they have been helpful to my current training situation and to my future career plans	2: NOT Hispanic or Latino	5: White	1: Female	1: Single	2: No	1: Yes	USA	8: Physical or Applied Sciences	1: Doctorate	1: A current graduate student	University Of Michigan
316	1: Agree	2: Does Not Agree	1: Agree	1: Agree	2: Does Not Agree	1: Agree	1: Agree	1: Agree	2: Does Not Agree	1: Agree	1: Agree	2: Does Not Agree	2: Does Not Agree	2: Does Not Agree	2: Programs are available, but I do not attend or attend infrequently	2: NOT Hispanic or Latino	.	1: Female	2: Married	2: No	2: No	USA	7: Life/Biological/Medical Sciences	1: Doctorate	1: A current graduate student	Yale University
317	2: Does Not Agree	2: Does Not Agree	2: Does Not Agree	2: Does Not Agree	2: Does Not Agree	1: Agree	1: Agree	1: Agree	2: Does Not Agree	1: Agree	1: Agree	2: Does Not Agree	1: Agree	2: Does Not Agree	4: Programs are available and I attend and they have been helpful to my current training situation and to my future career plans	2: NOT Hispanic or Latino	5: White	1: Female	1: Single	2: No	1: Yes	USA	8: Physical or Applied Sciences	1: Doctorate	1: A current graduate student	University Of California
318	2: Does Not Agree	2: Does Not Agree	2: Does Not Agree	2: Does Not Agree	2: Does Not Agree	2: Does Not Agree	2: Does Not Agree	2: Does Not Agree	2: Does Not Agree	1: Agree	2: Does Not Agree	2: Does Not Agree	2: Does Not Agree	2: Does Not Agree	3: Programs are available and I attend, but they have not been helpful to my current training situation nor to my future career plans	2: NOT Hispanic or Latino	5: White	1: Female	3: Partnership	2: No	2: No	USA	7: Life/Biological/Medical Sciences	1: Doctorate	1: A current graduate student	Northeastern University
319	2: Does Not Agree	2: Does Not Agree	2: Does Not Agree	2: Does Not Agree	2: Does Not Agree	1: Agree	2: Does Not Agree	1: Agree	2: Does Not Agree	1: Agree	1: Agree	1: Agree	1: Agree	2: Does Not Agree	4: Programs are available and I attend and they have been helpful to my current training situation and to my future career plans	2: NOT Hispanic or Latino	5: White	2: Male	2: Married	2: No	1: Yes	USA	7: Life/Biological/Medical Sciences	1: Doctorate	1: A current graduate student	Duke University
320	1: Agree	1: Agree	2: Does Not Agree	2: Does Not Agree	2: Does Not Agree	1: Agree	1: Agree	1: Agree	1: Agree	1: Agree	2: Does Not Agree	1: Agree	2: Does Not Agree	2: Does Not Agree	2: Programs are available, but I do not attend or attend infrequently	2: NOT Hispanic or Latino	2: Asian	1: Female	2: Married	1: Yes	1: Yes	USA	8: Physical or Applied Sciences	1: Doctorate	1: A current graduate student	University Of Illinois
321	1: Agree	2: Does Not Agree	1: Agree	1: Agree	1: Agree	1: Agree	1: Agree	1: Agree	1: Agree	1: Agree	2: Does Not Agree	1: Agree	2: Does Not Agree	2: Does Not Agree	3: Programs are available and I attend, but they have not been helpful to my current training situation nor to my future career plans	2: NOT Hispanic or Latino	5: White	1: Female	2: Married	2: No	1: Yes	USA	8: Physical or Applied Sciences	1: Doctorate	1: A current graduate student	University Of Michigan
322	2: Does Not Agree	2: Does Not Agree	2: Does Not Agree	2: Does Not Agree	2: Does Not Agree	1: Agree	2: Does Not Agree	2: Does Not Agree	2: Does Not Agree	2: Does Not Agree	2: Does Not Agree	2: Does Not Agree	2: Does Not Agree	2: Does Not Agree	3: Programs are available and I attend, but they have not been helpful to my current training situation nor to my future career plans	3: Unknown/Not reported	.	2: Male	1: Single	2: No	1: Yes	USA	7: Life/Biological/Medical Sciences	1: Doctorate	1: A current graduate student	University Of Illinois
323	1: Agree	2: Does Not Agree	1: Agree	2: Does Not Agree	2: Does Not Agree	1: Agree	1: Agree	1: Agree	1: Agree	1: Agree	1: Agree	1: Agree	2: Does Not Agree	1: Agree	2: Programs are available, but I do not attend or attend infrequently	2: NOT Hispanic or Latino	5: White	2: Male	2: Married	2: No	1: Yes	USA	7: Life/Biological/Medical Sciences	1: Doctorate	1: A current graduate student	Medical University Of South Carolina
324	2: Does Not Agree	2: Does Not Agree	1: Agree	2: Does Not Agree	1: Agree	1: Agree	1: Agree	1: Agree	1: Agree	1: Agree	1: Agree	2: Does Not Agree	2: Does Not Agree	2: Does Not Agree	2: Programs are available, but I do not attend or attend infrequently	2: NOT Hispanic or Latino	5: White	1: Female	3: Partnership	2: No	1: Yes	USA	7: Life/Biological/Medical Sciences	1: Doctorate	1: A current graduate student	University Of Georgia
325	2: Does Not Agree	2: Does Not Agree	1: Agree	1: Agree	2: Does Not Agree	1: Agree	1: Agree	1: Agree	1: Agree	1: Agree	1: Agree	1: Agree	1: Agree	1: Agree	1: Programs are not available to me	2: NOT Hispanic or Latino	5: White	1: Female	1: Single	2: No	1: Yes	USA	8: Physical or Applied Sciences	1: Doctorate	1: A current graduate student	Z: Missing Institution
326	2: Does Not Agree	2: Does Not Agree	2: Does Not Agree	2: Does Not Agree	2: Does Not Agree	1: Agree	1: Agree	1: Agree	1: Agree	1: Agree	1: Agree	1: Agree	1: Agree	1: Agree	4: Programs are available and I attend and they have been helpful to my current training situation and to my future career plans	2: NOT Hispanic or Latino	5: White	1: Female	1: Single	2: No	1: Yes	USA	7: Life/Biological/Medical Sciences	1: Doctorate	1: A current graduate student	University Of Maryland
327	1: Agree	2: Does Not Agree	1: Agree	1: Agree	2: Does Not Agree	1: Agree	1: Agree	2: Does Not Agree	.	1: Agree	1: Agree	1: Agree	2: Does Not Agree	2: Does Not Agree	4: Programs are available and I attend and they have been helpful to my current training situation and to my future career plans	2: NOT Hispanic or Latino	5: White	1: Female	1: Single	2: No	1: Yes	USA	7: Life/Biological/Medical Sciences	1: Doctorate	1: A current graduate student	Harvard University
328	1: Agree	1: Agree	1: Agree	2: Does Not Agree	2: Does Not Agree	1: Agree	1: Agree	2: Does Not Agree	2: Does Not Agree	2: Does Not Agree	2: Does Not Agree	2: Does Not Agree	2: Does Not Agree	2: Does Not Agree	2: Programs are available, but I do not attend or attend infrequently	2: NOT Hispanic or Latino	2: Asian	1: Female	1: Single	2: No	1: Yes	USA	7: Life/Biological/Medical Sciences	1: Doctorate	1: A current graduate student	New York University
329	2: Does Not Agree	2: Does Not Agree	2: Does Not Agree	2: Does Not Agree	.	1: Agree	1: Agree	1: Agree	2: Does Not Agree	2: Does Not Agree	1: Agree	1: Agree	2: Does Not Agree	1: Agree	2: Programs are available, but I do not attend or attend infrequently	2: NOT Hispanic or Latino	5: White	1: Female	1: Single	2: No	1: Yes	USA	8: Physical or Applied Sciences	1: Doctorate	1: A current graduate student	Cornell University
330	1: Agree	2: Does Not Agree	1: Agree	1: Agree	1: Agree	1: Agree	1: Agree	1: Agree	1: Agree	1: Agree	1: Agree	1: Agree	1: Agree	1: Agree	4: Programs are available and I attend and they have been helpful to my current training situation and to my future career plans	2: NOT Hispanic or Latino	5: White	1: Female	2: Married	2: No	1: Yes	USA	7: Life/Biological/Medical Sciences	1: Doctorate	1: A current graduate student	Brown University
331	2: Does Not Agree	2: Does Not Agree	2: Does Not Agree	2: Does Not Agree	2: Does Not Agree	1: Agree	1: Agree	1: Agree	1: Agree	1: Agree	1: Agree	1: Agree	1: Agree	1: Agree	2: Programs are available, but I do not attend or attend infrequently	2: NOT Hispanic or Latino	5: White	2: Male	3: Partnership	2: No	1: Yes	USA	8: Physical or Applied Sciences	1: Doctorate	1: A current graduate student	University Of Chicago
332	2: Does Not Agree	2: Does Not Agree	2: Does Not Agree	2: Does Not Agree	2: Does Not Agree	1: Agree	1: Agree	1: Agree	1: Agree	2: Does Not Agree	1: Agree	1: Agree	2: Does Not Agree	2: Does Not Agree	2: Programs are available, but I do not attend or attend infrequently	2: NOT Hispanic or Latino	5: White	1: Female	1: Single	2: No	2: No	USA	7: Life/Biological/Medical Sciences	1: Doctorate	1: A current graduate student	New York University
333	2: Does Not Agree	2: Does Not Agree	2: Does Not Agree	2: Does Not Agree	2: Does Not Agree	2: Does Not Agree	2: Does Not Agree	2: Does Not Agree	2: Does Not Agree	2: Does Not Agree	2: Does Not Agree	2: Does Not Agree	1: Agree	2: Does Not Agree	2: Programs are available, but I do not attend or attend infrequently	2: NOT Hispanic or Latino	5: White	1: Female	2: Married	2: No	1: Yes	USA	7: Life/Biological/Medical Sciences	1: Doctorate	1: A current graduate student	Medical University Of South Carolina
334	2: Does Not Agree	2: Does Not Agree	2: Does Not Agree	2: Does Not Agree	2: Does Not Agree	2: Does Not Agree	1: Agree	2: Does Not Agree	1: Agree	2: Does Not Agree	2: Does Not Agree	2: Does Not Agree	2: Does Not Agree	2: Does Not Agree	2: Programs are available, but I do not attend or attend infrequently	2: NOT Hispanic or Latino	5: White	2: Male	1: Single	2: No	1: Yes	USA	7: Life/Biological/Medical Sciences	1: Doctorate	1: A current graduate student	New York University
335	1: Agree	1: Agree	2: Does Not Agree	2: Does Not Agree	2: Does Not Agree	2: Does Not Agree	2: Does Not Agree	2: Does Not Agree	2: Does Not Agree	2: Does Not Agree	1: Agree	2: Does Not Agree	2: Does Not Agree	2: Does Not Agree	3: Programs are available and I attend, but they have not been helpful to my current training situation nor to my future career plans	2: NOT Hispanic or Latino	5: White	2: Male	3: Partnership	2: No	1: Yes	USA	7: Life/Biological/Medical Sciences	1: Doctorate	1: A current graduate student	University Of Georgia
336	1: Agree	2: Does Not Agree	1: Agree	1: Agree	1: Agree	1: Agree	1: Agree	1: Agree	1: Agree	1: Agree	1: Agree	1: Agree	1: Agree	1: Agree	3: Programs are available and I attend, but they have not been helpful to my current training situation nor to my future career plans	2: NOT Hispanic or Latino	5: White	1: Female	1: Single	2: No	1: Yes	USA	7: Life/Biological/Medical Sciences	1: Doctorate	1: A current graduate student	University Of Michigan
337	1: Agree	1: Agree	2: Does Not Agree	1: Agree	1: Agree	1: Agree	1: Agree	.	1: Agree	1: Agree	1: Agree	1: Agree	1: Agree	1: Agree	2: Programs are available, but I do not attend or attend infrequently	2: NOT Hispanic or Latino	5: White	1: Female	3: Partnership	2: No	2: No	USA	7: Life/Biological/Medical Sciences	1: Doctorate	1: A current graduate student	Technology University of Wien
338	2: Does Not Agree	2: Does Not Agree	2: Does Not Agree	2: Does Not Agree	2: Does Not Agree	2: Does Not Agree	2: Does Not Agree	2: Does Not Agree	2: Does Not Agree	2: Does Not Agree	1: Agree	1: Agree	2: Does Not Agree	1: Agree	3: Programs are available and I attend, but they have not been helpful to my current training situation nor to my future career plans	2: NOT Hispanic or Latino	5: White	1: Female	2: Married	1: Yes	1: Yes	USA	8: Physical or Applied Sciences	1: Doctorate	1: A current graduate student	Lehigh University
339	2: Does Not Agree	2: Does Not Agree	2: Does Not Agree	.	2: Does Not Agree	1: Agree	1: Agree	1: Agree	2: Does Not Agree	1: Agree	1: Agree	2: Does Not Agree	2: Does Not Agree	2: Does Not Agree	3: Programs are available and I attend, but they have not been helpful to my current training situation nor to my future career plans	2: NOT Hispanic or Latino	5: White	1: Female	2: Married	2: No	1: Yes	USA	8: Physical or Applied Sciences	1: Doctorate	1: A current graduate student	Lehigh University
340	2: Does Not Agree	2: Does Not Agree	2: Does Not Agree	2: Does Not Agree	2: Does Not Agree	2: Does Not Agree	2: Does Not Agree	2: Does Not Agree	2: Does Not Agree	2: Does Not Agree	2: Does Not Agree	2: Does Not Agree	2: Does Not Agree	1: Agree	2: Programs are available, but I do not attend or attend infrequently	2: NOT Hispanic or Latino	5: White	2: Male	1: Single	2: No	1: Yes	USA	8: Physical or Applied Sciences	1: Doctorate	1: A current graduate student	Boston University
341	2: Does Not Agree	2: Does Not Agree	1: Agree	2: Does Not Agree	2: Does Not Agree	1: Agree	1: Agree	1: Agree	1: Agree	1: Agree	1: Agree	1: Agree	2: Does Not Agree	2: Does Not Agree	4: Programs are available and I attend and they have been helpful to my current training situation and to my future career plans	2: NOT Hispanic or Latino	5: White	1: Female	2: Married	2: No	1: Yes	USA	7: Life/Biological/Medical Sciences	1: Doctorate	1: A current graduate student	Duke University
342	2: Does Not Agree	2: Does Not Agree	1: Agree	2: Does Not Agree	2: Does Not Agree	1: Agree	1: Agree	1: Agree	1: Agree	1: Agree	1: Agree	1: Agree	2: Does Not Agree	2: Does Not Agree	2: Programs are available, but I do not attend or attend infrequently	2: NOT Hispanic or Latino	5: White	1: Female	3: Partnership	2: No	1: Yes	USA	7: Life/Biological/Medical Sciences	1: Doctorate	1: A current graduate student	Cornell University
343	2: Does Not Agree	2: Does Not Agree	2: Does Not Agree	1: Agree	2: Does Not Agree	2: Does Not Agree	2: Does Not Agree	2: Does Not Agree	2: Does Not Agree	2: Does Not Agree	2: Does Not Agree	2: Does Not Agree	2: Does Not Agree	2: Does Not Agree	1: Programs are not available to me	2: NOT Hispanic or Latino	5: White	1: Female	1: Single	2: No	1: Yes	USA	8: Physical or Applied Sciences	1: Doctorate	1: A current graduate student	Florida State University
344	1: Agree	1: Agree	2: Does Not Agree	1: Agree	1: Agree	1: Agree	1: Agree	1: Agree	1: Agree	1: Agree	1: Agree	1: Agree	2: Does Not Agree	2: Does Not Agree	1: Programs are not available to me	1: Hispanic or Latino	5: White	2: Male	2: Married	1: Yes	1: Yes	USA	8: Physical or Applied Sciences	1: Doctorate	1: A current graduate student	University Of California
345	2: Does Not Agree	2: Does Not Agree	2: Does Not Agree	2: Does Not Agree	2: Does Not Agree	1: Agree	1: Agree	2: Does Not Agree	2: Does Not Agree	1: Agree	1: Agree	1: Agree	1: Agree	1: Agree	4: Programs are available and I attend and they have been helpful to my current training situation and to my future career plans	2: NOT Hispanic or Latino	5: White	2: Male	2: Married	1: Yes	1: Yes	USA	8: Physical or Applied Sciences	1: Doctorate	1: A current graduate student	Brown University
346	1: Agree	1: Agree	2: Does Not Agree	2: Does Not Agree	2: Does Not Agree	1: Agree	2: Does Not Agree	1: Agree	1: Agree	1: Agree	1: Agree	1: Agree	1: Agree	1: Agree	3: Programs are available and I attend, but they have not been helpful to my current training situation nor to my future career plans	2: NOT Hispanic or Latino	5: White	1: Female	1: Single	2: No	1: Yes	USA	7: Life/Biological/Medical Sciences	1: Doctorate	1: A current graduate student	University Of Pennsylvania
347	1: Agree	1: Agree	2: Does Not Agree	1: Agree	2: Does Not Agree	1: Agree	1: Agree	2: Does Not Agree	2: Does Not Agree	1: Agree	1: Agree	1: Agree	2: Does Not Agree	1: Agree	4: Programs are available and I attend and they have been helpful to my current training situation and to my future career plans	2: NOT Hispanic or Latino	5: White	1: Female	2: Married	2: No	1: Yes	USA	7: Life/Biological/Medical Sciences	1: Doctorate	1: A current graduate student	University Of Wisconsin
348	2: Does Not Agree	2: Does Not Agree	2: Does Not Agree	.	.	2: Does Not Agree	2: Does Not Agree	2: Does Not Agree	2: Does Not Agree	2: Does Not Agree	2: Does Not Agree	2: Does Not Agree	2: Does Not Agree	2: Does Not Agree	1: Programs are not available to me	2: NOT Hispanic or Latino	4: Black or African American	1: Female	2: Married	2: No	2: No	USA	7: Life/Biological/Medical Sciences	1: Doctorate	1: A current graduate student	University Of Kentucky
349	1: Agree	2: Does Not Agree	1: Agree	2: Does Not Agree	1: Agree	1: Agree	1: Agree	1: Agree	1: Agree	1: Agree	1: Agree	1: Agree	1: Agree	1: Agree	4: Programs are available and I attend and they have been helpful to my current training situation and to my future career plans	2: NOT Hispanic or Latino	5: White	1: Female	1: Single	2: No	1: Yes	USA	7: Life/Biological/Medical Sciences	1: Doctorate	1: A current graduate student	Washington University
350	1: Agree	2: Does Not Agree	1: Agree	2: Does Not Agree	2: Does Not Agree	1: Agree	1: Agree	2: Does Not Agree	1: Agree	1: Agree	2: Does Not Agree	2: Does Not Agree	2: Does Not Agree	2: Does Not Agree	3: Programs are available and I attend, but they have not been helpful to my current training situation nor to my future career plans	2: NOT Hispanic or Latino	5: White	1: Female	2: Married	2: No	1: Yes	USA	7: Life/Biological/Medical Sciences	1: Doctorate	1: A current graduate student	University Of California
351	2: Does Not Agree	2: Does Not Agree	2: Does Not Agree	2: Does Not Agree	2: Does Not Agree	2: Does Not Agree	1: Agree	2: Does Not Agree	2: Does Not Agree	2: Does Not Agree	1: Agree	1: Agree	2: Does Not Agree	1: Agree	2: Programs are available, but I do not attend or attend infrequently	2: NOT Hispanic or Latino	5: White	1: Female	1: Single	2: No	1: Yes	USA	7: Life/Biological/Medical Sciences	1: Doctorate	1: A current graduate student	Northeastern University
352	2: Does Not Agree	2: Does Not Agree	2: Does Not Agree	2: Does Not Agree	2: Does Not Agree	2: Does Not Agree	2: Does Not Agree	2: Does Not Agree	2: Does Not Agree	2: Does Not Agree	2: Does Not Agree	2: Does Not Agree	2: Does Not Agree	2: Does Not Agree	2: Programs are available, but I do not attend or attend infrequently	2: NOT Hispanic or Latino	5: White	1: Female	3: Partnership	2: No	2: No	USA	8: Physical or Applied Sciences	1: Doctorate	1: A current graduate student	Stanford University
353	2: Does Not Agree	2: Does Not Agree	2: Does Not Agree	2: Does Not Agree	2: Does Not Agree	1: Agree	1: Agree	2: Does Not Agree	2: Does Not Agree	2: Does Not Agree	2: Does Not Agree	1: Agree	1: Agree	1: Agree	1: Programs are not available to me	2: NOT Hispanic or Latino	5: White	1: Female	1: Single	2: No	2: No	USA	7: Life/Biological/Medical Sciences	1: Doctorate	1: A current graduate student	University Of Maryland
354	2: Does Not Agree	2: Does Not Agree	2: Does Not Agree	2: Does Not Agree	2: Does Not Agree	1: Agree	1: Agree	1: Agree	1: Agree	1: Agree	1: Agree	2: Does Not Agree	2: Does Not Agree	2: Does Not Agree	2: Programs are available, but I do not attend or attend infrequently	2: NOT Hispanic or Latino	2: Asian	2: Male	2: Married	2: No	2: No	USA	7: Life/Biological/Medical Sciences	1: Doctorate	1: A current graduate student	University Of Kansas
355	1: Agree	1: Agree	2: Does Not Agree	2: Does Not Agree	1: Agree	1: Agree	1: Agree	1: Agree	2: Does Not Agree	1: Agree	1: Agree	1: Agree	2: Does Not Agree	2: Does Not Agree	4: Programs are available and I attend and they have been helpful to my current training situation and to my future career plans	2: NOT Hispanic or Latino	2: Asian	1: Female	1: Single	2: No	1: Yes	USA	7: Life/Biological/Medical Sciences	1: Doctorate	1: A current graduate student	University Of California
356	2: Does Not Agree	2: Does Not Agree	2: Does Not Agree	2: Does Not Agree	2: Does Not Agree	1: Agree	1: Agree	1: Agree	1: Agree	2: Does Not Agree	2: Does Not Agree	2: Does Not Agree	2: Does Not Agree	2: Does Not Agree	4: Programs are available and I attend and they have been helpful to my current training situation and to my future career plans	2: NOT Hispanic or Latino	6: More than one race	2: Male	1: Single	2: No	1: Yes	USA	7: Life/Biological/Medical Sciences	1: Doctorate	1: A current graduate student	University Of California
357	2: Does Not Agree	2: Does Not Agree	2: Does Not Agree	2: Does Not Agree	2: Does Not Agree	1: Agree	1: Agree	1: Agree	1: Agree	1: Agree	1: Agree	2: Does Not Agree	2: Does Not Agree	2: Does Not Agree	2: Programs are available, but I do not attend or attend infrequently	2: NOT Hispanic or Latino	5: White	1: Female	1: Single	2: No	1: Yes	USA	7: Life/Biological/Medical Sciences	1: Doctorate	1: A current graduate student	University Of California
358	1: Agree	1: Agree	2: Does Not Agree	1: Agree	1: Agree	1: Agree	1: Agree	1: Agree	1: Agree	1: Agree	1: Agree	1: Agree	1: Agree	2: Does Not Agree	4: Programs are available and I attend and they have been helpful to my current training situation and to my future career plans	2: NOT Hispanic or Latino	5: White	1: Female	3: Partnership	2: No	1: Yes	USA	7: Life/Biological/Medical Sciences	1: Doctorate	1: A current graduate student	University Of California
359	1: Agree	1: Agree	2: Does Not Agree	1: Agree	1: Agree	1: Agree	1: Agree	1: Agree	1: Agree	1: Agree	1: Agree	1: Agree	2: Does Not Agree	2: Does Not Agree	4: Programs are available and I attend and they have been helpful to my current training situation and to my future career plans	1: Hispanic or Latino	5: White	1: Female	2: Married	1: Yes	1: Yes	USA	7: Life/Biological/Medical Sciences	1: Doctorate	1: A current graduate student	University Of California
360	1: Agree	1: Agree	2: Does Not Agree	1: Agree	2: Does Not Agree	1: Agree	1: Agree	1: Agree	2: Does Not Agree	1: Agree	.	.	.	.	4: Programs are available and I attend and they have been helpful to my current training situation and to my future career plans	2: NOT Hispanic or Latino	5: White	2: Male	1: Single	2: No	1: Yes	USA	7: Life/Biological/Medical Sciences	1: Doctorate	1: A current graduate student	University Of California
361	1: Agree	1: Agree	2: Does Not Agree	1: Agree	1: Agree	1: Agree	1: Agree	1: Agree	1: Agree	1: Agree	1: Agree	2: Does Not Agree	1: Agree	2: Does Not Agree	1: Programs are not available to me	2: NOT Hispanic or Latino	5: White	2: Male	1: Single	2: No	1: Yes	USA	7: Life/Biological/Medical Sciences	1: Doctorate	1: A current graduate student	University Of California
362	1: Agree	1: Agree	2: Does Not Agree	1: Agree	1: Agree	1: Agree	1: Agree	1: Agree	1: Agree	1: Agree	1: Agree	1: Agree	1: Agree	2: Does Not Agree	3: Programs are available and I attend, but they have not been helpful to my current training situation nor to my future career plans	2: NOT Hispanic or Latino	4: Black or African American	1: Female	2: Married	1: Yes	1: Yes	USA	7: Life/Biological/Medical Sciences	1: Doctorate	1: A current graduate student	University Of California
363	1: Agree	1: Agree	1: Agree	1: Agree	1: Agree	1: Agree	1: Agree	1: Agree	1: Agree	1: Agree	2: Does Not Agree	2: Does Not Agree	2: Does Not Agree	2: Does Not Agree	2: Programs are available, but I do not attend or attend infrequently	2: NOT Hispanic or Latino	5: White	1: Female	1: Single	2: No	1: Yes	USA	7: Life/Biological/Medical Sciences	1: Doctorate	1: A current graduate student	University Of California
364	1: Agree	1: Agree	2: Does Not Agree	1: Agree	1: Agree	1: Agree	1: Agree	1: Agree	2: Does Not Agree	1: Agree	1: Agree	1: Agree	1: Agree	2: Does Not Agree	4: Programs are available and I attend and they have been helpful to my current training situation and to my future career plans	2: NOT Hispanic or Latino	5: White	2: Male	2: Married	1: Yes	1: Yes	USA	7: Life/Biological/Medical Sciences	1: Doctorate	1: A current graduate student	University Of California
365	1: Agree	1: Agree	2: Does Not Agree	2: Does Not Agree	1: Agree	1: Agree	1: Agree	1: Agree	1: Agree	1: Agree	1: Agree	1: Agree	1: Agree	1: Agree	4: Programs are available and I attend and they have been helpful to my current training situation and to my future career plans	2: NOT Hispanic or Latino	5: White	2: Male	1: Single	2: No	1: Yes	USA	7: Life/Biological/Medical Sciences	1: Doctorate	1: A current graduate student	University Of Kentucky
366	1: Agree	2: Does Not Agree	1: Agree	1: Agree	2: Does Not Agree	2: Does Not Agree	2: Does Not Agree	2: Does Not Agree	2: Does Not Agree	2: Does Not Agree	2: Does Not Agree	2: Does Not Agree	2: Does Not Agree	2: Does Not Agree	4: Programs are available and I attend and they have been helpful to my current training situation and to my future career plans	2: NOT Hispanic or Latino	5: White	1: Female	3: Partnership	2: No	1: Yes	USA	7: Life/Biological/Medical Sciences	1: Doctorate	1: A current graduate student	University Of Rochester
367	2: Does Not Agree	2: Does Not Agree	2: Does Not Agree	2: Does Not Agree	1: Agree	1: Agree	1: Agree	1: Agree	1: Agree	1: Agree	1: Agree	1: Agree	1: Agree	1: Agree	2: Programs are available, but I do not attend or attend infrequently	2: NOT Hispanic or Latino	5: White	2: Male	1: Single	2: No	2: No	USA	7: Life/Biological/Medical Sciences	1: Doctorate	1: A current graduate student	New York University
368	2: Does Not Agree	2: Does Not Agree	2: Does Not Agree	2: Does Not Agree	2: Does Not Agree	2: Does Not Agree	2: Does Not Agree	2: Does Not Agree	1: Agree	2: Does Not Agree	1: Agree	1: Agree	1: Agree	1: Agree	3: Programs are available and I attend, but they have not been helpful to my current training situation nor to my future career plans	2: NOT Hispanic or Latino	5: White	2: Male	3: Partnership	2: No	2: No	USA	8: Physical or Applied Sciences	1: Doctorate	1: A current graduate student	University Of Wisconsin
369	1: Agree	1: Agree	1: Agree	2: Does Not Agree	1: Agree	1: Agree	1: Agree	1: Agree	1: Agree	1: Agree	1: Agree	1: Agree	1: Agree	1: Agree	4: Programs are available and I attend and they have been helpful to my current training situation and to my future career plans	2: NOT Hispanic or Latino	5: White	1: Female	2: Married	1: Yes	1: Yes	USA	7: Life/Biological/Medical Sciences	1: Doctorate	1: A current graduate student	Johns Hopkins University
370	2: Does Not Agree	2: Does Not Agree	2: Does Not Agree	2: Does Not Agree	2: Does Not Agree	1: Agree	1: Agree	2: Does Not Agree	2: Does Not Agree	1: Agree	1: Agree	2: Does Not Agree	2: Does Not Agree	2: Does Not Agree	2: Programs are available, but I do not attend or attend infrequently	2: NOT Hispanic or Latino	5: White	1: Female	3: Partnership	2: No	1: Yes	USA	7: Life/Biological/Medical Sciences	1: Doctorate	1: A current graduate student	Georgia Institute Of Technology
371	1: Agree	1: Agree	2: Does Not Agree	1: Agree	2: Does Not Agree	2: Does Not Agree	2: Does Not Agree	2: Does Not Agree	2: Does Not Agree	2: Does Not Agree	2: Does Not Agree	2: Does Not Agree	2: Does Not Agree	2: Does Not Agree	2: Programs are available, but I do not attend or attend infrequently	1: Hispanic or Latino	.	1: Female	2: Married	1: Yes	1: Yes	USA	7: Life/Biological/Medical Sciences	1: Doctorate	1: A current graduate student	Old Dominion University
372	2: Does Not Agree	2: Does Not Agree	2: Does Not Agree	2: Does Not Agree	2: Does Not Agree	1: Agree	2: Does Not Agree	2: Does Not Agree	1: Agree	1: Agree	2: Does Not Agree	2: Does Not Agree	2: Does Not Agree	2: Does Not Agree	4: Programs are available and I attend and they have been helpful to my current training situation and to my future career plans	2: NOT Hispanic or Latino	5: White	1: Female	3: Partnership	2: No	1: Yes	USA	8: Physical or Applied Sciences	1: Doctorate	1: A current graduate student	University Of Massachusetts
373	1: Agree	1: Agree	2: Does Not Agree	2: Does Not Agree	2: Does Not Agree	2: Does Not Agree	1: Agree	2: Does Not Agree	2: Does Not Agree	2: Does Not Agree	2: Does Not Agree	2: Does Not Agree	2: Does Not Agree	1: Agree	3: Programs are available and I attend, but they have not been helpful to my current training situation nor to my future career plans	2: NOT Hispanic or Latino	5: White	2: Male	1: Single	2: No	1: Yes	USA	8: Physical or Applied Sciences	1: Doctorate	1: A current graduate student	Florida International University
374	1: Agree	.	2: Does Not Agree	1: Agree	1: Agree	2: Does Not Agree	2: Does Not Agree	2: Does Not Agree	2: Does Not Agree	2: Does Not Agree	1: Agree	1: Agree	2: Does Not Agree	2: Does Not Agree	1: Programs are not available to me	2: NOT Hispanic or Latino	5: White	2: Male	1: Single	2: No	2: No	USA	8: Physical or Applied Sciences	1: Doctorate	1: A current graduate student	University Of Massachusetts
375	1: Agree	1: Agree	2: Does Not Agree	2: Does Not Agree	1: Agree	2: Does Not Agree	2: Does Not Agree	2: Does Not Agree	2: Does Not Agree	2: Does Not Agree	1: Agree	1: Agree	2: Does Not Agree	2: Does Not Agree	4: Programs are available and I attend and they have been helpful to my current training situation and to my future career plans	2: NOT Hispanic or Latino	5: White	1: Female	1: Single	2: No	1: Yes	USA	7: Life/Biological/Medical Sciences	1: Doctorate	1: A current graduate student	Washington University
376	1: Agree	2: Does Not Agree	1: Agree	2: Does Not Agree	2: Does Not Agree	2: Does Not Agree	2: Does Not Agree	2: Does Not Agree	2: Does Not Agree	2: Does Not Agree	1: Agree	2: Does Not Agree	2: Does Not Agree	2: Does Not Agree	4: Programs are available and I attend and they have been helpful to my current training situation and to my future career plans	2: NOT Hispanic or Latino	5: White	1: Female	1: Single	2: No	1: Yes	USA	7: Life/Biological/Medical Sciences	1: Doctorate	1: A current graduate student	Wayne State University
377	.	.	.	.	.	2: Does Not Agree	2: Does Not Agree	2: Does Not Agree	2: Does Not Agree	2: Does Not Agree	.	.	.	.	2: Programs are available, but I do not attend or attend infrequently	2: NOT Hispanic or Latino	5: White	1: Female	3: Partnership	2: No	1: Yes	USA	7: Life/Biological/Medical Sciences	1: Doctorate	1: A current graduate student	University Of Texas
378	2: Does Not Agree	2: Does Not Agree	2: Does Not Agree	2: Does Not Agree	2: Does Not Agree	2: Does Not Agree	2: Does Not Agree	2: Does Not Agree	2: Does Not Agree	2: Does Not Agree	2: Does Not Agree	2: Does Not Agree	2: Does Not Agree	2: Does Not Agree	2: Programs are available, but I do not attend or attend infrequently	2: NOT Hispanic or Latino	5: White	1: Female	1: Single	2: No	1: Yes	USA	8: Physical or Applied Sciences	1: Doctorate	1: A current graduate student	Duke University
379	1: Agree	1: Agree	2: Does Not Agree	1: Agree	1: Agree	1: Agree	1: Agree	1: Agree	1: Agree	1: Agree	1: Agree	1: Agree	2: Does Not Agree	2: Does Not Agree	2: Programs are available, but I do not attend or attend infrequently	2: NOT Hispanic or Latino	2: Asian	1: Female	1: Single	2: No	2: No	USA	7: Life/Biological/Medical Sciences	1: Doctorate	1: A current graduate student	University Of Wisconsin
380	2: Does Not Agree	2: Does Not Agree	2: Does Not Agree	2: Does Not Agree	2: Does Not Agree	1: Agree	1: Agree	1: Agree	1: Agree	2: Does Not Agree	1: Agree	1: Agree	2: Does Not Agree	2: Does Not Agree	4: Programs are available and I attend and they have been helpful to my current training situation and to my future career plans	2: NOT Hispanic or Latino	5: White	1: Female	2: Married	2: No	1: Yes	USA	8: Physical or Applied Sciences	1: Doctorate	1: A current graduate student	University Of Alaska
381	2: Does Not Agree	2: Does Not Agree	2: Does Not Agree	1: Agree	1: Agree	1: Agree	1: Agree	1: Agree	1: Agree	1: Agree	1: Agree	2: Does Not Agree	2: Does Not Agree	2: Does Not Agree	2: Programs are available, but I do not attend or attend infrequently	2: NOT Hispanic or Latino	5: White	1: Female	1: Single	2: No	1: Yes	USA	7: Life/Biological/Medical Sciences	1: Doctorate	1: A current graduate student	University Of Pittsburgh
382	1: Agree	1: Agree	1: Agree	1: Agree	1: Agree	1: Agree	1: Agree	1: Agree	2: Does Not Agree	2: Does Not Agree	1: Agree	1: Agree	2: Does Not Agree	2: Does Not Agree	2: Programs are available, but I do not attend or attend infrequently	2: NOT Hispanic or Latino	5: White	1: Female	1: Single	2: No	1: Yes	USA	7: Life/Biological/Medical Sciences	1: Doctorate	1: A current graduate student	Z: Missing Institution
383	2: Does Not Agree	1: Agree	2: Does Not Agree	1: Agree	1: Agree	1: Agree	1: Agree	1: Agree	1: Agree	1: Agree	1: Agree	2: Does Not Agree	2: Does Not Agree	1: Agree	3: Programs are available and I attend, but they have not been helpful to my current training situation nor to my future career plans	2: NOT Hispanic or Latino	5: White	1: Female	3: Partnership	2: No	1: Yes	USA	7: Life/Biological/Medical Sciences	1: Doctorate	1: A current graduate student	North Dakota State University
384	1: Agree	1: Agree	2: Does Not Agree	1: Agree	1: Agree	1: Agree	1: Agree	1: Agree	1: Agree	1: Agree	1: Agree	1: Agree	1: Agree	1: Agree	4: Programs are available and I attend and they have been helpful to my current training situation and to my future career plans	2: NOT Hispanic or Latino	4: Black or African American	1: Female	1: Single	2: No	1: Yes	USA	7: Life/Biological/Medical Sciences	1: Doctorate	1: A current graduate student	University Of North Carolina
385	2: Does Not Agree	2: Does Not Agree	2: Does Not Agree	2: Does Not Agree	2: Does Not Agree	2: Does Not Agree	1: Agree	2: Does Not Agree	2: Does Not Agree	1: Agree	2: Does Not Agree	2: Does Not Agree	1: Agree	2: Does Not Agree	2: Programs are available, but I do not attend or attend infrequently	2: NOT Hispanic or Latino	5: White	2: Male	2: Married	2: No	1: Yes	USA	7: Life/Biological/Medical Sciences	1: Doctorate	1: A current graduate student	University Of Washington
386	1: Agree	2: Does Not Agree	1: Agree	1: Agree	2: Does Not Agree	1: Agree	1: Agree	1: Agree	1: Agree	1: Agree	1: Agree	1: Agree	2: Does Not Agree	1: Agree	2: Programs are available, but I do not attend or attend infrequently	1: Hispanic or Latino	5: White	1: Female	3: Partnership	2: No	1: Yes	USA	8: Physical or Applied Sciences	1: Doctorate	1: A current graduate student	University Of North Carolina
387	2: Does Not Agree	2: Does Not Agree	2: Does Not Agree	2: Does Not Agree	2: Does Not Agree	1: Agree	1: Agree	1: Agree	2: Does Not Agree	1: Agree	1: Agree	2: Does Not Agree	2: Does Not Agree	2: Does Not Agree	4: Programs are available and I attend and they have been helpful to my current training situation and to my future career plans	2: NOT Hispanic or Latino	2: Asian	1: Female	2: Married	2: No	2: No	USA	7: Life/Biological/Medical Sciences	1: Doctorate	1: A current graduate student	University Of Texas
388	2: Does Not Agree	2: Does Not Agree	2: Does Not Agree	2: Does Not Agree	2: Does Not Agree	1: Agree	1: Agree	1: Agree	1: Agree	1: Agree	1: Agree	1: Agree	2: Does Not Agree	2: Does Not Agree	4: Programs are available and I attend and they have been helpful to my current training situation and to my future career plans	2: NOT Hispanic or Latino	2: Asian	1: Female	3: Partnership	2: No	1: Yes	USA	7: Life/Biological/Medical Sciences	1: Doctorate	1: A current graduate student	Duke University
389	1: Agree	2: Does Not Agree	2: Does Not Agree	2: Does Not Agree	1: Agree	1: Agree	1: Agree	2: Does Not Agree	2: Does Not Agree	2: Does Not Agree	1: Agree	1: Agree	2: Does Not Agree	1: Agree	4: Programs are available and I attend and they have been helpful to my current training situation and to my future career plans	2: NOT Hispanic or Latino	5: White	1: Female	3: Partnership	2: No	1: Yes	USA	7: Life/Biological/Medical Sciences	1: Doctorate	1: A current graduate student	Case Western Reserve University
390	1: Agree	2: Does Not Agree	1: Agree	2: Does Not Agree	2: Does Not Agree	2: Does Not Agree	2: Does Not Agree	2: Does Not Agree	2: Does Not Agree	2: Does Not Agree	1: Agree	1: Agree	1: Agree	1: Agree	4: Programs are available and I attend and they have been helpful to my current training situation and to my future career plans	1: Hispanic or Latino	5: White	1: Female	1: Single	2: No	1: Yes	USA	7: Life/Biological/Medical Sciences	1: Doctorate	1: A current graduate student	Stony Brook University
391	2: Does Not Agree	2: Does Not Agree	2: Does Not Agree	2: Does Not Agree	2: Does Not Agree	2: Does Not Agree	2: Does Not Agree	2: Does Not Agree	2: Does Not Agree	2: Does Not Agree	2: Does Not Agree	2: Does Not Agree	2: Does Not Agree	2: Does Not Agree	3: Programs are available and I attend, but they have not been helpful to my current training situation nor to my future career plans	2: NOT Hispanic or Latino	4: Black or African American	1: Female	1: Single	2: No	2: No	USA	8: Physical or Applied Sciences	1: Doctorate	1: A current graduate student	University Of Illinois
392	1: Agree	1: Agree	2: Does Not Agree	2: Does Not Agree	1: Agree	1: Agree	1: Agree	1: Agree	1: Agree	1: Agree	1: Agree	1: Agree	1: Agree	2: Does Not Agree	4: Programs are available and I attend and they have been helpful to my current training situation and to my future career plans	1: Hispanic or Latino	5: White	2: Male	2: Married	2: No	1: Yes	USA	7: Life/Biological/Medical Sciences	1: Doctorate	1: A current graduate student	University Of California
393	2: Does Not Agree	2: Does Not Agree	2: Does Not Agree	2: Does Not Agree	2: Does Not Agree	2: Does Not Agree	2: Does Not Agree	2: Does Not Agree	2: Does Not Agree	2: Does Not Agree	1: Agree	2: Does Not Agree	2: Does Not Agree	2: Does Not Agree	2: Programs are available, but I do not attend or attend infrequently	2: NOT Hispanic or Latino	4: Black or African American	1: Female	1: Single	2: No	1: Yes	USA	7: Life/Biological/Medical Sciences	1: Doctorate	1: A current graduate student	Dartmouth University
394	2: Does Not Agree	2: Does Not Agree	1: Agree	1: Agree	2: Does Not Agree	2: Does Not Agree	2: Does Not Agree	2: Does Not Agree	2: Does Not Agree	2: Does Not Agree	1: Agree	2: Does Not Agree	2: Does Not Agree	2: Does Not Agree	3: Programs are available and I attend, but they have not been helpful to my current training situation nor to my future career plans	2: NOT Hispanic or Latino	5: White	1: Female	1: Single	2: No	1: Yes	USA	7: Life/Biological/Medical Sciences	1: Doctorate	1: A current graduate student	Johns Hopkins University
395	2: Does Not Agree	2: Does Not Agree	2: Does Not Agree	2: Does Not Agree	2: Does Not Agree	2: Does Not Agree	1: Agree	2: Does Not Agree	2: Does Not Agree	2: Does Not Agree	2: Does Not Agree	2: Does Not Agree	2: Does Not Agree	2: Does Not Agree	3: Programs are available and I attend, but they have not been helpful to my current training situation nor to my future career plans	2: NOT Hispanic or Latino	5: White	1: Female	1: Single	2: No	1: Yes	USA	8: Physical or Applied Sciences	1: Doctorate	1: A current graduate student	University Of California
396	2: Does Not Agree	2: Does Not Agree	2: Does Not Agree	2: Does Not Agree	2: Does Not Agree	2: Does Not Agree	2: Does Not Agree	2: Does Not Agree	2: Does Not Agree	2: Does Not Agree	2: Does Not Agree	2: Does Not Agree	2: Does Not Agree	2: Does Not Agree	3: Programs are available and I attend, but they have not been helpful to my current training situation nor to my future career plans	2: NOT Hispanic or Latino	.	1: Female	1: Single	2: No	1: Yes	USA	7: Life/Biological/Medical Sciences	1: Doctorate	1: A current graduate student	Cornell University
397	2: Does Not Agree	2: Does Not Agree	2: Does Not Agree	2: Does Not Agree	2: Does Not Agree	2: Does Not Agree	1: Agree	2: Does Not Agree	2: Does Not Agree	2: Does Not Agree	1: Agree	1: Agree	1: Agree	1: Agree	2: Programs are available, but I do not attend or attend infrequently	2: NOT Hispanic or Latino	5: White	1: Female	1: Single	2: No	1: Yes	USA	7: Life/Biological/Medical Sciences	1: Doctorate	1: A current graduate student	University Of California
398	2: Does Not Agree	2: Does Not Agree	2: Does Not Agree	2: Does Not Agree	2: Does Not Agree	2: Does Not Agree	1: Agree	1: Agree	2: Does Not Agree	2: Does Not Agree	1: Agree	2: Does Not Agree	2: Does Not Agree	2: Does Not Agree	4: Programs are available and I attend and they have been helpful to my current training situation and to my future career plans	2: NOT Hispanic or Latino	5: White	1: Female	3: Partnership	2: No	2: No	USA	7: Life/Biological/Medical Sciences	1: Doctorate	1: A current graduate student	Z: Missing Institution
399	2: Does Not Agree	2: Does Not Agree	2: Does Not Agree	2: Does Not Agree	2: Does Not Agree	1: Agree	1: Agree	1: Agree	1: Agree	1: Agree	1: Agree	1: Agree	1: Agree	1: Agree	2: Programs are available, but I do not attend or attend infrequently	2: NOT Hispanic or Latino	5: White	1: Female	2: Married	1: Yes	1: Yes	USA	7: Life/Biological/Medical Sciences	1: Doctorate	1: A current graduate student	University Of Minnesota
400	2: Does Not Agree	2: Does Not Agree	2: Does Not Agree	2: Does Not Agree	2: Does Not Agree	1: Agree	1: Agree	1: Agree	2: Does Not Agree	1: Agree	2: Does Not Agree	2: Does Not Agree	2: Does Not Agree	2: Does Not Agree	2: Programs are available, but I do not attend or attend infrequently	2: NOT Hispanic or Latino	5: White	2: Male	1: Single	2: No	1: Yes	USA	8: Physical or Applied Sciences	1: Doctorate	1: A current graduate student	University Of Minnesota
401	2: Does Not Agree	2: Does Not Agree	2: Does Not Agree	2: Does Not Agree	2: Does Not Agree	1: Agree	1: Agree	1: Agree	1: Agree	1: Agree	1: Agree	1: Agree	2: Does Not Agree	2: Does Not Agree	4: Programs are available and I attend and they have been helpful to my current training situation and to my future career plans	2: NOT Hispanic or Latino	5: White	1: Female	2: Married	2: No	1: Yes	USA	8: Physical or Applied Sciences	1: Doctorate	1: A current graduate student	University Of Minnesota
402	2: Does Not Agree	2: Does Not Agree	2: Does Not Agree	2: Does Not Agree	2: Does Not Agree	2: Does Not Agree	1: Agree	1: Agree	2: Does Not Agree	2: Does Not Agree	1: Agree	2: Does Not Agree	2: Does Not Agree	2: Does Not Agree	2: Programs are available, but I do not attend or attend infrequently	2: NOT Hispanic or Latino	5: White	2: Male	1: Single	2: No	1: Yes	USA	8: Physical or Applied Sciences	1: Doctorate	1: A current graduate student	Northwestern University
403	2: Does Not Agree	2: Does Not Agree	2: Does Not Agree	2: Does Not Agree	2: Does Not Agree	1: Agree	1: Agree	1: Agree	2: Does Not Agree	1: Agree	1: Agree	2: Does Not Agree	1: Agree	2: Does Not Agree	2: Programs are available, but I do not attend or attend infrequently	2: NOT Hispanic or Latino	5: White	1: Female	1: Single	2: No	1: Yes	USA	7: Life/Biological/Medical Sciences	1: Doctorate	1: A current graduate student	Z: Missing Institution
404	1: Agree	2: Does Not Agree	1: Agree	1: Agree	2: Does Not Agree	2: Does Not Agree	1: Agree	2: Does Not Agree	2: Does Not Agree	2: Does Not Agree	2: Does Not Agree	1: Agree	1: Agree	2: Does Not Agree	4: Programs are available and I attend and they have been helpful to my current training situation and to my future career plans	2: NOT Hispanic or Latino	5: White	1: Female	3: Partnership	2: No	1: Yes	USA	7: Life/Biological/Medical Sciences	1: Doctorate	1: A current graduate student	University Of Minnesota
405	1: Agree	2: Does Not Agree	1: Agree	2: Does Not Agree	2: Does Not Agree	2: Does Not Agree	2: Does Not Agree	2: Does Not Agree	2: Does Not Agree	2: Does Not Agree	1: Agree	2: Does Not Agree	2: Does Not Agree	1: Agree	3: Programs are available and I attend, but they have not been helpful to my current training situation nor to my future career plans	2: NOT Hispanic or Latino	5: White	1: Female	1: Single	2: No	1: Yes	USA	7: Life/Biological/Medical Sciences	1: Doctorate	1: A current graduate student	University Of Minnesota
406	1: Agree	1: Agree	2: Does Not Agree	2: Does Not Agree	2: Does Not Agree	.	.	.	.	2: Does Not Agree	1: Agree	1: Agree	2: Does Not Agree	2: Does Not Agree	3: Programs are available and I attend, but they have not been helpful to my current training situation nor to my future career plans	2: NOT Hispanic or Latino	5: White	2: Male	2: Married	2: No	1: Yes	USA	7: Life/Biological/Medical Sciences	1: Doctorate	1: A current graduate student	University Of Minnesota
407	2: Does Not Agree	2: Does Not Agree	2: Does Not Agree	2: Does Not Agree	2: Does Not Agree	1: Agree	1: Agree	1: Agree	2: Does Not Agree	1: Agree	1: Agree	1: Agree	2: Does Not Agree	1: Agree	3: Programs are available and I attend, but they have not been helpful to my current training situation nor to my future career plans	2: NOT Hispanic or Latino	2: Asian	2: Male	1: Single	2: No	2: No	USA	7: Life/Biological/Medical Sciences	1: Doctorate	1: A current graduate student	University Of Minnesota
408	2: Does Not Agree	2: Does Not Agree	1: Agree	2: Does Not Agree	1: Agree	1: Agree	1: Agree	1: Agree	1: Agree	1: Agree	1: Agree	1: Agree	2: Does Not Agree	2: Does Not Agree	2: Programs are available, but I do not attend or attend infrequently	2: NOT Hispanic or Latino	5: White	1: Female	1: Single	2: No	1: Yes	USA	7: Life/Biological/Medical Sciences	1: Doctorate	1: A current graduate student	University Of Texas
409	2: Does Not Agree	2: Does Not Agree	2: Does Not Agree	2: Does Not Agree	2: Does Not Agree	1: Agree	1: Agree	2: Does Not Agree	1: Agree	1: Agree	1: Agree	1: Agree	1: Agree	1: Agree	4: Programs are available and I attend and they have been helpful to my current training situation and to my future career plans	2: NOT Hispanic or Latino	5: White	1: Female	1: Single	2: No	1: Yes	USA	8: Physical or Applied Sciences	1: Doctorate	1: A current graduate student	University Of Wisconsin
410	1: Agree	1: Agree	2: Does Not Agree	1: Agree	1: Agree	1: Agree	1: Agree	1: Agree	1: Agree	1: Agree	2: Does Not Agree	2: Does Not Agree	2: Does Not Agree	2: Does Not Agree	2: Programs are available, but I do not attend or attend infrequently	2: NOT Hispanic or Latino	5: White	1: Female	1: Single	2: No	1: Yes	USA	8: Physical or Applied Sciences	1: Doctorate	1: A current graduate student	Massachusetts Institute Of Technology
411	1: Agree	.	2: Does Not Agree	2: Does Not Agree	1: Agree	1: Agree	1: Agree	1: Agree	1: Agree	1: Agree	1: Agree	1: Agree	1: Agree	1: Agree	2: Programs are available, but I do not attend or attend infrequently	2: NOT Hispanic or Latino	5: White	2: Male	2: Married	1: Yes	1: Yes	USA	7: Life/Biological/Medical Sciences	1: Doctorate	1: A current graduate student	University Of Texas
412	2: Does Not Agree	2: Does Not Agree	2: Does Not Agree	2: Does Not Agree	2: Does Not Agree	1: Agree	1: Agree	1: Agree	1: Agree	1: Agree	1: Agree	1: Agree	1: Agree	1: Agree	2: Programs are available, but I do not attend or attend infrequently	2: NOT Hispanic or Latino	5: White	2: Male	1: Single	2: No	1: Yes	USA	8: Physical or Applied Sciences	1: Doctorate	1: A current graduate student	University Of Wisconsin
413	1: Agree	2: Does Not Agree	1: Agree	2: Does Not Agree	2: Does Not Agree	2: Does Not Agree	1: Agree	2: Does Not Agree	1: Agree	1: Agree	1: Agree	1: Agree	1: Agree	1: Agree	4: Programs are available and I attend and they have been helpful to my current training situation and to my future career plans	2: NOT Hispanic or Latino	5: White	2: Male	1: Single	2: No	1: Yes	USA	8: Physical or Applied Sciences	1: Doctorate	1: A current graduate student	University Of Wisconsin
414	2: Does Not Agree	2: Does Not Agree	2: Does Not Agree	2: Does Not Agree	2: Does Not Agree	1: Agree	1: Agree	2: Does Not Agree	2: Does Not Agree	2: Does Not Agree	2: Does Not Agree	2: Does Not Agree	2: Does Not Agree	2: Does Not Agree	2: Programs are available, but I do not attend or attend infrequently	2: NOT Hispanic or Latino	5: White	2: Male	3: Partnership	2: No	1: Yes	USA	7: Life/Biological/Medical Sciences	1: Doctorate	1: A current graduate student	University Of Texas
415	2: Does Not Agree	2: Does Not Agree	2: Does Not Agree	2: Does Not Agree	2: Does Not Agree	1: Agree	1: Agree	2: Does Not Agree	2: Does Not Agree	2: Does Not Agree	1: Agree	2: Does Not Agree	2: Does Not Agree	2: Does Not Agree	2: Programs are available, but I do not attend or attend infrequently	2: NOT Hispanic or Latino	5: White	1: Female	1: Single	2: No	1: Yes	USA	8: Physical or Applied Sciences	1: Doctorate	1: A current graduate student	University Of Wisconsin
416	1: Agree	1: Agree	2: Does Not Agree	2: Does Not Agree	1: Agree	1: Agree	1: Agree	2: Does Not Agree	1: Agree	1: Agree	2: Does Not Agree	2: Does Not Agree	1: Agree	1: Agree	4: Programs are available and I attend and they have been helpful to my current training situation and to my future career plans	2: NOT Hispanic or Latino	5: White	2: Male	1: Single	2: No	1: Yes	USA	7: Life/Biological/Medical Sciences	1: Doctorate	1: A current graduate student	University Of Wisconsin
417	2: Does Not Agree	2: Does Not Agree	2: Does Not Agree	2: Does Not Agree	2: Does Not Agree	2: Does Not Agree	2: Does Not Agree	2: Does Not Agree	2: Does Not Agree	2: Does Not Agree	2: Does Not Agree	2: Does Not Agree	2: Does Not Agree	2: Does Not Agree	2: Programs are available, but I do not attend or attend infrequently	2: NOT Hispanic or Latino	5: White	2: Male	1: Single	2: No	1: Yes	USA	8: Physical or Applied Sciences	1: Doctorate	1: A current graduate student	University Of Minnesota
418	1: Agree	2: Does Not Agree	1: Agree	2: Does Not Agree	1: Agree	1: Agree	2: Does Not Agree	2: Does Not Agree	2: Does Not Agree	2: Does Not Agree	1: Agree	2: Does Not Agree	2: Does Not Agree	2: Does Not Agree	2: Programs are available, but I do not attend or attend infrequently	1: Hispanic or Latino	5: White	1: Female	1: Single	2: No	.	USA	7: Life/Biological/Medical Sciences	1: Doctorate	1: A current graduate student	University Of Wisconsin
419	2: Does Not Agree	2: Does Not Agree	2: Does Not Agree	2: Does Not Agree	2: Does Not Agree	1: Agree	1: Agree	1: Agree	1: Agree	1: Agree	1: Agree	1: Agree	1: Agree	1: Agree	4: Programs are available and I attend and they have been helpful to my current training situation and to my future career plans	2: NOT Hispanic or Latino	2: Asian	1: Female	1: Single	2: No	2: No	USA	7: Life/Biological/Medical Sciences	1: Doctorate	1: A current graduate student	University Of Georgia
420	1: Agree	2: Does Not Agree	1: Agree	2: Does Not Agree	2: Does Not Agree	2: Does Not Agree	1: Agree	1: Agree	1: Agree	1: Agree	1: Agree	1: Agree	1: Agree	1: Agree	4: Programs are available and I attend and they have been helpful to my current training situation and to my future career plans	2: NOT Hispanic or Latino	5: White	1: Female	1: Single	2: No	1: Yes	USA	7: Life/Biological/Medical Sciences	1: Doctorate	1: A current graduate student	University Of Wisconsin
421	2: Does Not Agree	2: Does Not Agree	2: Does Not Agree	2: Does Not Agree	2: Does Not Agree	1: Agree	1: Agree	1: Agree	1: Agree	1: Agree	2: Does Not Agree	2: Does Not Agree	2: Does Not Agree	2: Does Not Agree	2: Programs are available, but I do not attend or attend infrequently	2: NOT Hispanic or Latino	5: White	1: Female	1: Single	2: No	1: Yes	USA	8: Physical or Applied Sciences	1: Doctorate	1: A current graduate student	University Of Wisconsin
422	2: Does Not Agree	2: Does Not Agree	2: Does Not Agree	2: Does Not Agree	2: Does Not Agree	1: Agree	1: Agree	1: Agree	1: Agree	1: Agree	2: Does Not Agree	2: Does Not Agree	2: Does Not Agree	2: Does Not Agree	4: Programs are available and I attend and they have been helpful to my current training situation and to my future career plans	2: NOT Hispanic or Latino	5: White	1: Female	1: Single	2: No	1: Yes	USA	8: Physical or Applied Sciences	1: Doctorate	1: A current graduate student	University Of Wisconsin
423	2: Does Not Agree	2: Does Not Agree	1: Agree	2: Does Not Agree	1: Agree	1: Agree	1: Agree	1: Agree	1: Agree	1: Agree	1: Agree	2: Does Not Agree	1: Agree	2: Does Not Agree	2: Programs are available, but I do not attend or attend infrequently	2: NOT Hispanic or Latino	5: White	1: Female	2: Married	2: No	2: No	USA	8: Physical or Applied Sciences	1: Doctorate	1: A current graduate student	University Of Wisconsin
424	2: Does Not Agree	2: Does Not Agree	2: Does Not Agree	2: Does Not Agree	2: Does Not Agree	1: Agree	1: Agree	1: Agree	2: Does Not Agree	1: Agree	1: Agree	1: Agree	2: Does Not Agree	1: Agree	2: Programs are available, but I do not attend or attend infrequently	3: Unknown/Not reported	.	1: Female	1: Single	2: No	1: Yes	USA	8: Physical or Applied Sciences	1: Doctorate	1: A current graduate student	Z: Missing Institution
425	2: Does Not Agree	2: Does Not Agree	2: Does Not Agree	2: Does Not Agree	2: Does Not Agree	2: Does Not Agree	2: Does Not Agree	2: Does Not Agree	2: Does Not Agree	2: Does Not Agree	1: Agree	1: Agree	2: Does Not Agree	2: Does Not Agree	1: Programs are not available to me	2: NOT Hispanic or Latino	5: White	1: Female	2: Married	2: No	1: Yes	USA	7: Life/Biological/Medical Sciences	1: Doctorate	1: A current graduate student	North Dakota State University
426	2: Does Not Agree	2: Does Not Agree	2: Does Not Agree	1: Agree	1: Agree	1: Agree	1: Agree	1: Agree	1: Agree	1: Agree	1: Agree	1: Agree	1: Agree	1: Agree	4: Programs are available and I attend and they have been helpful to my current training situation and to my future career plans	2: NOT Hispanic or Latino	5: White	1: Female	2: Married	2: No	1: Yes	USA	8: Physical or Applied Sciences	1: Doctorate	1: A current graduate student	University Of Wisconsin
427	2: Does Not Agree	2: Does Not Agree	2: Does Not Agree	2: Does Not Agree	2: Does Not Agree	1: Agree	1: Agree	1: Agree	1: Agree	1: Agree	2: Does Not Agree	2: Does Not Agree	2: Does Not Agree	2: Does Not Agree	2: Programs are available, but I do not attend or attend infrequently	2: NOT Hispanic or Latino	5: White	1: Female	2: Married	1: Yes	1: Yes	USA	7: Life/Biological/Medical Sciences	1: Doctorate	1: A current graduate student	Binghamton University
428	2: Does Not Agree	2: Does Not Agree	1: Agree	2: Does Not Agree	2: Does Not Agree	2: Does Not Agree	1: Agree	1: Agree	2: Does Not Agree	1: Agree	1: Agree	2: Does Not Agree	2: Does Not Agree	2: Does Not Agree	4: Programs are available and I attend and they have been helpful to my current training situation and to my future career plans	2: NOT Hispanic or Latino	5: White	1: Female	2: Married	2: No	1: Yes	USA	7: Life/Biological/Medical Sciences	1: Doctorate	1: A current graduate student	University Of Minnesota
429	2: Does Not Agree	2: Does Not Agree	1: Agree	2: Does Not Agree	2: Does Not Agree	2: Does Not Agree	2: Does Not Agree	2: Does Not Agree	2: Does Not Agree	2: Does Not Agree	1: Agree	1: Agree	2: Does Not Agree	2: Does Not Agree	3: Programs are available and I attend, but they have not been helpful to my current training situation nor to my future career plans	2: NOT Hispanic or Latino	.	1: Female	2: Married	2: No	1: Yes	USA	7: Life/Biological/Medical Sciences	1: Doctorate	1: A current graduate student	Icahn School Of Medicine At Mount Sinai
430	1: Agree	2: Does Not Agree	2: Does Not Agree	2: Does Not Agree	2: Does Not Agree	1: Agree	1: Agree	2: Does Not Agree	2: Does Not Agree	1: Agree	1: Agree	1: Agree	1: Agree	1: Agree	2: Programs are available, but I do not attend or attend infrequently	2: NOT Hispanic or Latino	5: White	1: Female	1: Single	2: No	1: Yes	USA	7: Life/Biological/Medical Sciences	1: Doctorate	1: A current graduate student	University Of Rochester
431	1: Agree	2: Does Not Agree	1: Agree	2: Does Not Agree	2: Does Not Agree	2: Does Not Agree	1: Agree	2: Does Not Agree	2: Does Not Agree	2: Does Not Agree	1: Agree	2: Does Not Agree	2: Does Not Agree	2: Does Not Agree	2: Programs are available, but I do not attend or attend infrequently	2: NOT Hispanic or Latino	5: White	2: Male	1: Single	2: No	1: Yes	USA	7: Life/Biological/Medical Sciences	1: Doctorate	1: A current graduate student	University Of Texas
432	2: Does Not Agree	2: Does Not Agree	2: Does Not Agree	2: Does Not Agree	2: Does Not Agree	1: Agree	1: Agree	1: Agree	1: Agree	1: Agree	1: Agree	2: Does Not Agree	2: Does Not Agree	2: Does Not Agree	2: Programs are available, but I do not attend or attend infrequently	2: NOT Hispanic or Latino	5: White	1: Female	2: Married	2: No	1: Yes	USA	7: Life/Biological/Medical Sciences	1: Doctorate	1: A current graduate student	University Of Minnesota
433	1: Agree	2: Does Not Agree	2: Does Not Agree	2: Does Not Agree	2: Does Not Agree	2: Does Not Agree	2: Does Not Agree	2: Does Not Agree	2: Does Not Agree	2: Does Not Agree	2: Does Not Agree	2: Does Not Agree	2: Does Not Agree	2: Does Not Agree	4: Programs are available and I attend and they have been helpful to my current training situation and to my future career plans	2: NOT Hispanic or Latino	5: White	1: Female	1: Single	2: No	1: Yes	USA	7: Life/Biological/Medical Sciences	1: Doctorate	1: A current graduate student	Z: Missing Institution
434	1: Agree	2: Does Not Agree	1: Agree	1: Agree	2: Does Not Agree	1: Agree	1: Agree	2: Does Not Agree	2: Does Not Agree	2: Does Not Agree	2: Does Not Agree	2: Does Not Agree	2: Does Not Agree	2: Does Not Agree	3: Programs are available and I attend, but they have not been helpful to my current training situation nor to my future career plans	2: NOT Hispanic or Latino	5: White	1: Female	2: Married	2: No	1: Yes	USA	7: Life/Biological/Medical Sciences	1: Doctorate	1: A current graduate student	University Of California
435	1: Agree	1: Agree	1: Agree	2: Does Not Agree	1: Agree	1: Agree	1: Agree	1: Agree	2: Does Not Agree	1: Agree	1: Agree	1: Agree	2: Does Not Agree	2: Does Not Agree	2: Programs are available, but I do not attend or attend infrequently	2: NOT Hispanic or Latino	5: White	1: Female	1: Single	2: No	1: Yes	USA	7: Life/Biological/Medical Sciences	1: Doctorate	1: A current graduate student	University Of Mississippi
436	1: Agree	1: Agree	2: Does Not Agree	2: Does Not Agree	1: Agree	1: Agree	1: Agree	2: Does Not Agree	1: Agree	1: Agree	1: Agree	1: Agree	1: Agree	1: Agree	2: Programs are available, but I do not attend or attend infrequently	2: NOT Hispanic or Latino	5: White	1: Female	1: Single	2: No	1: Yes	USA	7: Life/Biological/Medical Sciences	1: Doctorate	1: A current graduate student	University Of Pennsylvania
437	1: Agree	2: Does Not Agree	1: Agree	2: Does Not Agree	1: Agree	1: Agree	1: Agree	1: Agree	2: Does Not Agree	1: Agree	1: Agree	1: Agree	2: Does Not Agree	2: Does Not Agree	4: Programs are available and I attend and they have been helpful to my current training situation and to my future career plans	2: NOT Hispanic or Latino	5: White	1: Female	1: Single	2: No	1: Yes	USA	7: Life/Biological/Medical Sciences	1: Doctorate	1: A current graduate student	University Of North Carolina
438	1: Agree	1: Agree	2: Does Not Agree	1: Agree	1: Agree	1: Agree	1: Agree	1: Agree	1: Agree	1: Agree	1: Agree	2: Does Not Agree	1: Agree	2: Does Not Agree	2: Programs are available, but I do not attend or attend infrequently	2: NOT Hispanic or Latino	5: White	1: Female	1: Single	2: No	1: Yes	USA	7: Life/Biological/Medical Sciences	1: Doctorate	1: A current graduate student	University Of Wisconsin
439	2: Does Not Agree	2: Does Not Agree	1: Agree	2: Does Not Agree	2: Does Not Agree	2: Does Not Agree	2: Does Not Agree	2: Does Not Agree	2: Does Not Agree	2: Does Not Agree	2: Does Not Agree	2: Does Not Agree	1: Agree	2: Does Not Agree	3: Programs are available and I attend, but they have not been helpful to my current training situation nor to my future career plans	2: NOT Hispanic or Latino	5: White	1: Female	1: Single	.	1: Yes	USA	8: Physical or Applied Sciences	1: Doctorate	1: A current graduate student	Vanderbilt University
440	2: Does Not Agree	2: Does Not Agree	2: Does Not Agree	.	.	1: Agree	1: Agree	2: Does Not Agree	1: Agree	1: Agree	1: Agree	1: Agree	2: Does Not Agree	1: Agree	2: Programs are available, but I do not attend or attend infrequently	2: NOT Hispanic or Latino	5: White	1: Female	1: Single	2: No	1: Yes	USA	7: Life/Biological/Medical Sciences	1: Doctorate	1: A current graduate student	University Of Minnesota
441	1: Agree	2: Does Not Agree	1: Agree	2: Does Not Agree	2: Does Not Agree	2: Does Not Agree	2: Does Not Agree	2: Does Not Agree	2: Does Not Agree	1: Agree	1: Agree	1: Agree	1: Agree	1: Agree	4: Programs are available and I attend and they have been helpful to my current training situation and to my future career plans	2: NOT Hispanic or Latino	5: White	1: Female	1: Single	2: No	1: Yes	USA	7: Life/Biological/Medical Sciences	1: Doctorate	1: A current graduate student	University Of Minnesota
442	2: Does Not Agree	2: Does Not Agree	2: Does Not Agree	2: Does Not Agree	2: Does Not Agree	2: Does Not Agree	2: Does Not Agree	2: Does Not Agree	2: Does Not Agree	2: Does Not Agree	2: Does Not Agree	2: Does Not Agree	2: Does Not Agree	2: Does Not Agree	2: Programs are available, but I do not attend or attend infrequently	2: NOT Hispanic or Latino	5: White	1: Female	1: Single	2: No	1: Yes	USA	7: Life/Biological/Medical Sciences	1: Doctorate	1: A current graduate student	University Of Texas
443	1: Agree	2: Does Not Agree	1: Agree	2: Does Not Agree	1: Agree	1: Agree	1: Agree	1: Agree	1: Agree	1: Agree	1: Agree	1: Agree	2: Does Not Agree	1: Agree	1: Programs are not available to me	1: Hispanic or Latino	.	1: Female	1: Single	2: No	2: No	USA	7: Life/Biological/Medical Sciences	1: Doctorate	1: A current graduate student	University Of Florida
444	1: Agree	1: Agree	1: Agree	1: Agree	2: Does Not Agree	2: Does Not Agree	2: Does Not Agree	2: Does Not Agree	2: Does Not Agree	2: Does Not Agree	2: Does Not Agree	2: Does Not Agree	2: Does Not Agree	2: Does Not Agree	1: Programs are not available to me	3: Unknown/Not reported	.	1: Female	1: Single	2: No	2: No	USA	7: Life/Biological/Medical Sciences	1: Doctorate	1: A current graduate student	Northeastern University
445	1: Agree	2: Does Not Agree	2: Does Not Agree	1: Agree	2: Does Not Agree	2: Does Not Agree	1: Agree	2: Does Not Agree	2: Does Not Agree	2: Does Not Agree	2: Does Not Agree	2: Does Not Agree	2: Does Not Agree	2: Does Not Agree	3: Programs are available and I attend, but they have not been helpful to my current training situation nor to my future career plans	2: NOT Hispanic or Latino	5: White	1: Female	2: Married	2: No	1: Yes	USA	7: Life/Biological/Medical Sciences	1: Doctorate	1: A current graduate student	University Of Oklahoma
446	2: Does Not Agree	2: Does Not Agree	1: Agree	1: Agree	2: Does Not Agree	2: Does Not Agree	2: Does Not Agree	2: Does Not Agree	2: Does Not Agree	2: Does Not Agree	1: Agree	1: Agree	2: Does Not Agree	2: Does Not Agree	4: Programs are available and I attend and they have been helpful to my current training situation and to my future career plans	2: NOT Hispanic or Latino	5: White	1: Female	2: Married	2: No	1: Yes	USA	7: Life/Biological/Medical Sciences	1: Doctorate	1: A current graduate student	Van Andel Institute
447	.	.	.	.	.	2: Does Not Agree	2: Does Not Agree	2: Does Not Agree	2: Does Not Agree	2: Does Not Agree	1: Agree	1: Agree	2: Does Not Agree	2: Does Not Agree	2: Programs are available, but I do not attend or attend infrequently	1: Hispanic or Latino	5: White	1: Female	1: Single	2: No	2: No	USA	8: Physical or Applied Sciences	1: Doctorate	1: A current graduate student	University Of South Florida
448	2: Does Not Agree	2: Does Not Agree	2: Does Not Agree	2: Does Not Agree	2: Does Not Agree	1: Agree	1: Agree	1: Agree	1: Agree	1: Agree	1: Agree	1: Agree	2: Does Not Agree	2: Does Not Agree	2: Programs are available, but I do not attend or attend infrequently	2: NOT Hispanic or Latino	5: White	1: Female	1: Single	2: No	1: Yes	USA	8: Physical or Applied Sciences	1: Doctorate	1: A current graduate student	Yale University
449	2: Does Not Agree	2: Does Not Agree	2: Does Not Agree	2: Does Not Agree	2: Does Not Agree	1: Agree	1: Agree	1: Agree	1: Agree	1: Agree	1: Agree	1: Agree	1: Agree	1: Agree	4: Programs are available and I attend and they have been helpful to my current training situation and to my future career plans	2: NOT Hispanic or Latino	5: White	1: Female	1: Single	2: No	1: Yes	USA	7: Life/Biological/Medical Sciences	1: Doctorate	1: A current graduate student	University Of Texas
450	1: Agree	2: Does Not Agree	1: Agree	2: Does Not Agree	1: Agree	1: Agree	1: Agree	2: Does Not Agree	1: Agree	1: Agree	2: Does Not Agree	2: Does Not Agree	2: Does Not Agree	2: Does Not Agree	4: Programs are available and I attend and they have been helpful to my current training situation and to my future career plans	2: NOT Hispanic or Latino	5: White	1: Female	2: Married	2: No	1: Yes	USA	7: Life/Biological/Medical Sciences	1: Doctorate	1: A current graduate student	University Of Arkansas Medical Center
451	1: Agree	1: Agree	2: Does Not Agree	1: Agree	1: Agree	1: Agree	1: Agree	1: Agree	1: Agree	1: Agree	2: Does Not Agree	2: Does Not Agree	2: Does Not Agree	2: Does Not Agree	1: Programs are not available to me	2: NOT Hispanic or Latino	5: White	1: Female	1: Single	2: No	1: Yes	USA	7: Life/Biological/Medical Sciences	1: Doctorate	1: A current graduate student	University Of Oklahoma
452	2: Does Not Agree	2: Does Not Agree	2: Does Not Agree	2: Does Not Agree	2: Does Not Agree	2: Does Not Agree	2: Does Not Agree	2: Does Not Agree	2: Does Not Agree	2: Does Not Agree	2: Does Not Agree	2: Does Not Agree	2: Does Not Agree	2: Does Not Agree	1: Programs are not available to me	2: NOT Hispanic or Latino	6: More than one race	1: Female	1: Single	2: No	1: Yes	USA	7: Life/Biological/Medical Sciences	1: Doctorate	1: A current graduate student	Portland State University
453	2: Does Not Agree	2: Does Not Agree	2: Does Not Agree	.	.	2: Does Not Agree	1: Agree	2: Does Not Agree	.	1: Agree	1: Agree	1: Agree	2: Does Not Agree	2: Does Not Agree	2: Programs are available, but I do not attend or attend infrequently	1: Hispanic or Latino	5: White	1: Female	2: Married	1: Yes	2: No	USA	7: Life/Biological/Medical Sciences	1: Doctorate	1: A current graduate student	University Of Wisconsin
454	2: Does Not Agree	2: Does Not Agree	2: Does Not Agree	2: Does Not Agree	2: Does Not Agree	2: Does Not Agree	2: Does Not Agree	2: Does Not Agree	2: Does Not Agree	2: Does Not Agree	1: Agree	2: Does Not Agree	2: Does Not Agree	2: Does Not Agree	2: Programs are available, but I do not attend or attend infrequently	2: NOT Hispanic or Latino	5: White	1: Female	1: Single	2: No	1: Yes	USA	7: Life/Biological/Medical Sciences	1: Doctorate	1: A current graduate student	University Of Wyoming
455	2: Does Not Agree	2: Does Not Agree	2: Does Not Agree	.	.	2: Does Not Agree	1: Agree	1: Agree	2: Does Not Agree	1: Agree	2: Does Not Agree	1: Agree	2: Does Not Agree	1: Agree	3: Programs are available and I attend, but they have not been helpful to my current training situation nor to my future career plans	1: Hispanic or Latino	5: White	1: Female	3: Partnership	2: No	1: Yes	USA	8: Physical or Applied Sciences	1: Doctorate	1: A current graduate student	University Of Wisconsin
456	2: Does Not Agree	2: Does Not Agree	2: Does Not Agree	2: Does Not Agree	2: Does Not Agree	1: Agree	1: Agree	1: Agree	2: Does Not Agree	2: Does Not Agree	1: Agree	2: Does Not Agree	2: Does Not Agree	2: Does Not Agree	2: Programs are available, but I do not attend or attend infrequently	2: NOT Hispanic or Latino	5: White	1: Female	1: Single	2: No	1: Yes	USA	8: Physical or Applied Sciences	1: Doctorate	1: A current graduate student	University Of Minnesota
457	2: Does Not Agree	2: Does Not Agree	2: Does Not Agree	1: Agree	2: Does Not Agree	1: Agree	1: Agree	1: Agree	1: Agree	1: Agree	1: Agree	1: Agree	2: Does Not Agree	2: Does Not Agree	1: Programs are not available to me	2: NOT Hispanic or Latino	5: White	1: Female	2: Married	2: No	1: Yes	USA	7: Life/Biological/Medical Sciences	1: Doctorate	1: A current graduate student	University Of Utah
458	2: Does Not Agree	2: Does Not Agree	1: Agree	1: Agree	2: Does Not Agree	2: Does Not Agree	2: Does Not Agree	2: Does Not Agree	2: Does Not Agree	2: Does Not Agree	1: Agree	1: Agree	1: Agree	1: Agree	4: Programs are available and I attend and they have been helpful to my current training situation and to my future career plans	2: NOT Hispanic or Latino	5: White	1: Female	1: Single	2: No	1: Yes	USA	8: Physical or Applied Sciences	1: Doctorate	1: A current graduate student	University Of Wisconsin
459	2: Does Not Agree	2: Does Not Agree	2: Does Not Agree	2: Does Not Agree	1: Agree	1: Agree	1: Agree	1: Agree	1: Agree	1: Agree	1: Agree	1: Agree	2: Does Not Agree	2: Does Not Agree	2: Programs are available, but I do not attend or attend infrequently	2: NOT Hispanic or Latino	5: White	1: Female	2: Married	1: Yes	1: Yes	USA	7: Life/Biological/Medical Sciences	1: Doctorate	1: A current graduate student	University Of Illinois
460	2: Does Not Agree	2: Does Not Agree	2: Does Not Agree	2: Does Not Agree	2: Does Not Agree	1: Agree	1: Agree	2: Does Not Agree	2: Does Not Agree	2: Does Not Agree	2: Does Not Agree	2: Does Not Agree	2: Does Not Agree	2: Does Not Agree	3: Programs are available and I attend, but they have not been helpful to my current training situation nor to my future career plans	2: NOT Hispanic or Latino	5: White	2: Male	3: Partnership	2: No	1: Yes	USA	8: Physical or Applied Sciences	1: Doctorate	1: A current graduate student	University Of Wisconsin
461	2: Does Not Agree	2: Does Not Agree	1: Agree	1: Agree	1: Agree	2: Does Not Agree	2: Does Not Agree	1: Agree	2: Does Not Agree	2: Does Not Agree	1: Agree	1: Agree	2: Does Not Agree	1: Agree	4: Programs are available and I attend and they have been helpful to my current training situation and to my future career plans	2: NOT Hispanic or Latino	5: White	2: Male	2: Married	2: No	1: Yes	USA	7: Life/Biological/Medical Sciences	1: Doctorate	1: A current graduate student	University Of Nebraska
462	1: Agree	1: Agree	2: Does Not Agree	1: Agree	2: Does Not Agree	2: Does Not Agree	2: Does Not Agree	2: Does Not Agree	2: Does Not Agree	1: Agree	1: Agree	1: Agree	2: Does Not Agree	1: Agree	2: Programs are available, but I do not attend or attend infrequently	1: Hispanic or Latino	5: White	1: Female	1: Single	2: No	1: Yes	USA	7: Life/Biological/Medical Sciences	1: Doctorate	1: A current graduate student	University Of Illinois
463	2: Does Not Agree	2: Does Not Agree	2: Does Not Agree	2: Does Not Agree	2: Does Not Agree	2: Does Not Agree	2: Does Not Agree	2: Does Not Agree	2: Does Not Agree	1: Agree	1: Agree	1: Agree	1: Agree	1: Agree	1: Programs are not available to me	2: NOT Hispanic or Latino	5: White	1: Female	1: Single	2: No	1: Yes	USA	7: Life/Biological/Medical Sciences	1: Doctorate	1: A current graduate student	University Of Minnesota
464	1: Agree	2: Does Not Agree	2: Does Not Agree	2: Does Not Agree	1: Agree	2: Does Not Agree	2: Does Not Agree	2: Does Not Agree	2: Does Not Agree	2: Does Not Agree	1: Agree	2: Does Not Agree	2: Does Not Agree	2: Does Not Agree	3: Programs are available and I attend, but they have not been helpful to my current training situation nor to my future career plans	2: NOT Hispanic or Latino	5: White	2: Male	1: Single	2: No	1: Yes	USA	7: Life/Biological/Medical Sciences	1: Doctorate	1: A current graduate student	University Of Washington
465	2: Does Not Agree	2: Does Not Agree	2: Does Not Agree	2: Does Not Agree	2: Does Not Agree	1: Agree	1: Agree	1: Agree	2: Does Not Agree	1: Agree	1: Agree	2: Does Not Agree	2: Does Not Agree	2: Does Not Agree	2: Programs are available, but I do not attend or attend infrequently	2: NOT Hispanic or Latino	5: White	1: Female	1: Single	2: No	1: Yes	USA	8: Physical or Applied Sciences	1: Doctorate	1: A current graduate student	University Of Wisconsin
466	1: Agree	1: Agree	2: Does Not Agree	2: Does Not Agree	2: Does Not Agree	1: Agree	1: Agree	1: Agree	2: Does Not Agree	2: Does Not Agree	2: Does Not Agree	2: Does Not Agree	2: Does Not Agree	2: Does Not Agree	3: Programs are available and I attend, but they have not been helpful to my current training situation nor to my future career plans	2: NOT Hispanic or Latino	5: White	1: Female	1: Single	2: No	1: Yes	USA	7: Life/Biological/Medical Sciences	1: Doctorate	1: A current graduate student	University Of North Carolina
467	1: Agree	2: Does Not Agree	1: Agree	1: Agree	2: Does Not Agree	2: Does Not Agree	2: Does Not Agree	2: Does Not Agree	2: Does Not Agree	2: Does Not Agree	2: Does Not Agree	2: Does Not Agree	2: Does Not Agree	2: Does Not Agree	1: Programs are not available to me	2: NOT Hispanic or Latino	5: White	1: Female	2: Married	2: No	1: Yes	USA	7: Life/Biological/Medical Sciences	1: Doctorate	1: A current graduate student	Albany Medical College
468	1: Agree	1: Agree	2: Does Not Agree	1: Agree	1: Agree	1: Agree	1: Agree	1: Agree	1: Agree	1: Agree	1: Agree	1: Agree	1: Agree	1: Agree	2: Programs are available, but I do not attend or attend infrequently	2: NOT Hispanic or Latino	5: White	1: Female	1: Single	1: Yes	1: Yes	USA	7: Life/Biological/Medical Sciences	1: Doctorate	1: A current graduate student	Drexel University College Of Medicine
469	2: Does Not Agree	2: Does Not Agree	2: Does Not Agree	2: Does Not Agree	2: Does Not Agree	1: Agree	1: Agree	1: Agree	1: Agree	1: Agree	1: Agree	2: Does Not Agree	2: Does Not Agree	2: Does Not Agree	3: Programs are available and I attend, but they have not been helpful to my current training situation nor to my future career plans	2: NOT Hispanic or Latino	5: White	2: Male	1: Single	2: No	1: Yes	USA	7: Life/Biological/Medical Sciences	1: Doctorate	1: A current graduate student	University Of Alabama
470	2: Does Not Agree	2: Does Not Agree	2: Does Not Agree	2: Does Not Agree	2: Does Not Agree	1: Agree	1: Agree	2: Does Not Agree	1: Agree	2: Does Not Agree	1: Agree	1: Agree	1: Agree	1: Agree	4: Programs are available and I attend and they have been helpful to my current training situation and to my future career plans	2: NOT Hispanic or Latino	6: More than one race	1: Female	3: Partnership	2: No	2: No	USA	7: Life/Biological/Medical Sciences	1: Doctorate	1: A current graduate student	State University of New York
471	1: Agree	1: Agree	2: Does Not Agree	2: Does Not Agree	1: Agree	1: Agree	1: Agree	1: Agree	.	1: Agree	1: Agree	1: Agree	1: Agree	1: Agree	4: Programs are available and I attend and they have been helpful to my current training situation and to my future career plans	2: NOT Hispanic or Latino	5: White	2: Male	1: Single	2: No	1: Yes	USA	7: Life/Biological/Medical Sciences	1: Doctorate	1: A current graduate student	Washington University
472	1: Agree	1: Agree	2: Does Not Agree	1: Agree	2: Does Not Agree	2: Does Not Agree	1: Agree	2: Does Not Agree	2: Does Not Agree	1: Agree	1: Agree	1: Agree	2: Does Not Agree	1: Agree	2: Programs are available, but I do not attend or attend infrequently	2: NOT Hispanic or Latino	5: White	1: Female	1: Single	2: No	1: Yes	USA	7: Life/Biological/Medical Sciences	1: Doctorate	1: A current graduate student	University Of California
473	2: Does Not Agree	2: Does Not Agree	2: Does Not Agree	2: Does Not Agree	2: Does Not Agree	1: Agree	1: Agree	1: Agree	1: Agree	1: Agree	1: Agree	2: Does Not Agree	2: Does Not Agree	2: Does Not Agree	3: Programs are available and I attend, but they have not been helpful to my current training situation nor to my future career plans	2: NOT Hispanic or Latino	5: White	1: Female	3: Partnership	2: No	1: Yes	USA	8: Physical or Applied Sciences	1: Doctorate	1: A current graduate student	University Of Florida
474	2: Does Not Agree	2: Does Not Agree	2: Does Not Agree	2: Does Not Agree	2: Does Not Agree	2: Does Not Agree	1: Agree	2: Does Not Agree	2: Does Not Agree	2: Does Not Agree	2: Does Not Agree	2: Does Not Agree	2: Does Not Agree	2: Does Not Agree	2: Programs are available, but I do not attend or attend infrequently	2: NOT Hispanic or Latino	5: White	1: Female	2: Married	2: No	1: Yes	USA	7: Life/Biological/Medical Sciences	1: Doctorate	1: A current graduate student	University Of Wisconsin
475	2: Does Not Agree	2: Does Not Agree	1: Agree	1: Agree	1: Agree	1: Agree	1: Agree	1: Agree	1: Agree	1: Agree	2: Does Not Agree	2: Does Not Agree	2: Does Not Agree	1: Agree	1: Programs are not available to me	2: NOT Hispanic or Latino	5: White	1: Female	1: Single	2: No	1: Yes	USA	7: Life/Biological/Medical Sciences	1: Doctorate	1: A current graduate student	University Of Washington
476	1: Agree	1: Agree	2: Does Not Agree	1: Agree	1: Agree	1: Agree	1: Agree	1: Agree	1: Agree	1: Agree	1: Agree	1: Agree	2: Does Not Agree	2: Does Not Agree	3: Programs are available and I attend, but they have not been helpful to my current training situation nor to my future career plans	2: NOT Hispanic or Latino	5: White	1: Female	3: Partnership	2: No	1: Yes	USA	7: Life/Biological/Medical Sciences	1: Doctorate	1: A current graduate student	University Of Washington
477	2: Does Not Agree	2: Does Not Agree	2: Does Not Agree	2: Does Not Agree	2: Does Not Agree	2: Does Not Agree	2: Does Not Agree	2: Does Not Agree	2: Does Not Agree	2: Does Not Agree	2: Does Not Agree	2: Does Not Agree	2: Does Not Agree	2: Does Not Agree	2: Programs are available, but I do not attend or attend infrequently	2: NOT Hispanic or Latino	5: White	1: Female	1: Single	2: No	1: Yes	USA	7: Life/Biological/Medical Sciences	1: Doctorate	1: A current graduate student	Cornell University
478	2: Does Not Agree	2: Does Not Agree	2: Does Not Agree	2: Does Not Agree	2: Does Not Agree	1: Agree	1: Agree	1: Agree	1: Agree	1: Agree	1: Agree	1: Agree	2: Does Not Agree	2: Does Not Agree	2: Programs are available, but I do not attend or attend infrequently	2: NOT Hispanic or Latino	5: White	2: Male	1: Single	2: No	1: Yes	USA	7: Life/Biological/Medical Sciences	1: Doctorate	1: A current graduate student	University Of Texas
479	1: Agree	1: Agree	2: Does Not Agree	1: Agree	2: Does Not Agree	2: Does Not Agree	1: Agree	2: Does Not Agree	2: Does Not Agree	2: Does Not Agree	1: Agree	1: Agree	1: Agree	1: Agree	4: Programs are available and I attend and they have been helpful to my current training situation and to my future career plans	1: Hispanic or Latino	1: American Indian/Alaska Native	1: Female	2: Married	2: No	1: Yes	USA	7: Life/Biological/Medical Sciences	1: Doctorate	1: A current graduate student	Z: Missing Institution
480	1: Agree	2: Does Not Agree	2: Does Not Agree	2: Does Not Agree	2: Does Not Agree	1: Agree	1: Agree	1: Agree	2: Does Not Agree	1: Agree	1: Agree	1: Agree	1: Agree	1: Agree	2: Programs are available, but I do not attend or attend infrequently	2: NOT Hispanic or Latino	5: White	2: Male	1: Single	2: No	1: Yes	USA	7: Life/Biological/Medical Sciences	1: Doctorate	1: A current graduate student	Z: Missing Institution
481	2: Does Not Agree	2: Does Not Agree	2: Does Not Agree	2: Does Not Agree	2: Does Not Agree	2: Does Not Agree	1: Agree	2: Does Not Agree	1: Agree	1: Agree	1: Agree	1: Agree	2: Does Not Agree	1: Agree	1: Programs are not available to me	2: NOT Hispanic or Latino	2: Asian	2: Male	1: Single	2: No	2: No	USA	7: Life/Biological/Medical Sciences	1: Doctorate	1: A current graduate student	New Jersey Institute Of Technology
482	1: Agree	2: Does Not Agree	1: Agree	2: Does Not Agree	1: Agree	1: Agree	1: Agree	1: Agree	1: Agree	1: Agree	1: Agree	1: Agree	2: Does Not Agree	2: Does Not Agree	4: Programs are available and I attend and they have been helpful to my current training situation and to my future career plans	2: NOT Hispanic or Latino	5: White	1: Female	1: Single	2: No	1: Yes	USA	7: Life/Biological/Medical Sciences	1: Doctorate	1: A current graduate student	University Of Texas
483	1: Agree	1: Agree	2: Does Not Agree	1: Agree	1: Agree	1: Agree	1: Agree	1: Agree	1: Agree	1: Agree	1: Agree	1: Agree	2: Does Not Agree	1: Agree	3: Programs are available and I attend, but they have not been helpful to my current training situation nor to my future career plans	2: NOT Hispanic or Latino	5: White	2: Male	1: Single	2: No	1: Yes	USA	7: Life/Biological/Medical Sciences	1: Doctorate	1: A current graduate student	Case Western Reserve University
484	1: Agree	2: Does Not Agree	1: Agree	2: Does Not Agree	2: Does Not Agree	2: Does Not Agree	1: Agree	2: Does Not Agree	2: Does Not Agree	2: Does Not Agree	1: Agree	2: Does Not Agree	2: Does Not Agree	2: Does Not Agree	4: Programs are available and I attend and they have been helpful to my current training situation and to my future career plans	2: NOT Hispanic or Latino	6: More than one race	1: Female	3: Partnership	2: No	1: Yes	USA	7: Life/Biological/Medical Sciences	1: Doctorate	1: A current graduate student	University Of Texas
485	.	.	.	.	.	1: Agree	1: Agree	1: Agree	.	1: Agree	1: Agree	1: Agree	1: Agree	1: Agree	.	2: NOT Hispanic or Latino	5: White	1: Female	2: Married	2: No	1: Yes	USA	7: Life/Biological/Medical Sciences	1: Doctorate	1: A current graduate student	University Of Wisconsin
486	1: Agree	2: Does Not Agree	2: Does Not Agree	2: Does Not Agree	2: Does Not Agree	1: Agree	1: Agree	1: Agree	1: Agree	1: Agree	2: Does Not Agree	2: Does Not Agree	2: Does Not Agree	2: Does Not Agree	4: Programs are available and I attend and they have been helpful to my current training situation and to my future career plans	2: NOT Hispanic or Latino	6: More than one race	1: Female	1: Single	2: No	1: Yes	USA	7: Life/Biological/Medical Sciences	1: Doctorate	1: A current graduate student	University Of Washington
487	1: Agree	2: Does Not Agree	2: Does Not Agree	2: Does Not Agree	2: Does Not Agree	2: Does Not Agree	2: Does Not Agree	2: Does Not Agree	2: Does Not Agree	2: Does Not Agree	1: Agree	1: Agree	1: Agree	2: Does Not Agree	4: Programs are available and I attend and they have been helpful to my current training situation and to my future career plans	2: NOT Hispanic or Latino	5: White	1: Female	3: Partnership	2: No	1: Yes	USA	7: Life/Biological/Medical Sciences	1: Doctorate	1: A current graduate student	University Of Pennsylvania
488	2: Does Not Agree	2: Does Not Agree	.	.	.	2: Does Not Agree	1: Agree	2: Does Not Agree	1: Agree	2: Does Not Agree	1: Agree	2: Does Not Agree	2: Does Not Agree	2: Does Not Agree	3: Programs are available and I attend, but they have not been helpful to my current training situation nor to my future career plans	1: Hispanic or Latino	.	1: Female	2: Married	2: No	2: No	USA	7: Life/Biological/Medical Sciences	1: Doctorate	1: A current graduate student	University Of Maryland
489	2: Does Not Agree	2: Does Not Agree	1: Agree	1: Agree	1: Agree	2: Does Not Agree	2: Does Not Agree	2: Does Not Agree	1: Agree	2: Does Not Agree	2: Does Not Agree	2: Does Not Agree	2: Does Not Agree	2: Does Not Agree	3: Programs are available and I attend, but they have not been helpful to my current training situation nor to my future career plans	2: NOT Hispanic or Latino	5: White	2: Male	2: Married	1: Yes	1: Yes	USA	8: Physical or Applied Sciences	1: Doctorate	1: A current graduate student	University Of Wisconsin
490	2: Does Not Agree	2: Does Not Agree	2: Does Not Agree	2: Does Not Agree	2: Does Not Agree	1: Agree	1: Agree	1: Agree	2: Does Not Agree	2: Does Not Agree	1: Agree	1: Agree	2: Does Not Agree	2: Does Not Agree	4: Programs are available and I attend and they have been helpful to my current training situation and to my future career plans	2: NOT Hispanic or Latino	5: White	1: Female	1: Single	2: No	1: Yes	USA	7: Life/Biological/Medical Sciences	1: Doctorate	1: A current graduate student	Yale University
491	1: Agree	1: Agree	2: Does Not Agree	2: Does Not Agree	1: Agree	1: Agree	1: Agree	1: Agree	1: Agree	1: Agree	1: Agree	1: Agree	1: Agree	1: Agree	2: Programs are available, but I do not attend or attend infrequently	2: NOT Hispanic or Latino	5: White	2: Male	1: Single	2: No	1: Yes	USA	8: Physical or Applied Sciences	1: Doctorate	1: A current graduate student	University Of Chicago
492	1: Agree	1: Agree	2: Does Not Agree	1: Agree	1: Agree	1: Agree	1: Agree	1: Agree	1: Agree	1: Agree	1: Agree	1: Agree	2: Does Not Agree	1: Agree	2: Programs are available, but I do not attend or attend infrequently	2: NOT Hispanic or Latino	5: White	1: Female	1: Single	2: No	1: Yes	USA	7: Life/Biological/Medical Sciences	1: Doctorate	1: A current graduate student	University Of California
493	2: Does Not Agree	2: Does Not Agree	2: Does Not Agree	2: Does Not Agree	.	1: Agree	1: Agree	2: Does Not Agree	2: Does Not Agree	2: Does Not Agree	2: Does Not Agree	2: Does Not Agree	2: Does Not Agree	2: Does Not Agree	1: Programs are not available to me	2: NOT Hispanic or Latino	5: White	1: Female	1: Single	2: No	1: Yes	USA	7: Life/Biological/Medical Sciences	1: Doctorate	1: A current graduate student	University Of Miami
494	1: Agree	2: Does Not Agree	2: Does Not Agree	2: Does Not Agree	2: Does Not Agree	2: Does Not Agree	2: Does Not Agree	2: Does Not Agree	2: Does Not Agree	2: Does Not Agree	1: Agree	2: Does Not Agree	2: Does Not Agree	2: Does Not Agree	4: Programs are available and I attend and they have been helpful to my current training situation and to my future career plans	2: NOT Hispanic or Latino	5: White	2: Male	1: Single	2: No	1: Yes	USA	7: Life/Biological/Medical Sciences	1: Doctorate	1: A current graduate student	Baylor College Of Medicine
495	2: Does Not Agree	2: Does Not Agree	2: Does Not Agree	2: Does Not Agree	2: Does Not Agree	2: Does Not Agree	2: Does Not Agree	2: Does Not Agree	2: Does Not Agree	2: Does Not Agree	2: Does Not Agree	1: Agree	2: Does Not Agree	2: Does Not Agree	1: Programs are not available to me	2: NOT Hispanic or Latino	5: White	2: Male	1: Single	2: No	1: Yes	USA	8: Physical or Applied Sciences	1: Doctorate	1: A current graduate student	University Of Minnesota
496	1: Agree	2: Does Not Agree	1: Agree	1: Agree	2: Does Not Agree	1: Agree	1: Agree	2: Does Not Agree	1: Agree	2: Does Not Agree	2: Does Not Agree	2: Does Not Agree	2: Does Not Agree	2: Does Not Agree	4: Programs are available and I attend and they have been helpful to my current training situation and to my future career plans	2: NOT Hispanic or Latino	5: White	1: Female	1: Single	2: No	2: No	USA	7: Life/Biological/Medical Sciences	1: Doctorate	1: A current graduate student	University Of Texas
497	2: Does Not Agree	2: Does Not Agree	2: Does Not Agree	2: Does Not Agree	2: Does Not Agree	1: Agree	1: Agree	1: Agree	1: Agree	1: Agree	1: Agree	1: Agree	2: Does Not Agree	2: Does Not Agree	3: Programs are available and I attend, but they have not been helpful to my current training situation nor to my future career plans	2: NOT Hispanic or Latino	5: White	1: Female	1: Single	2: No	1: Yes	USA	7: Life/Biological/Medical Sciences	1: Doctorate	1: A current graduate student	University Of Georgia
498	1: Agree	1: Agree	2: Does Not Agree	1: Agree	1: Agree	1: Agree	1: Agree	1: Agree	1: Agree	1: Agree	1: Agree	1: Agree	1: Agree	1: Agree	2: Programs are available, but I do not attend or attend infrequently	2: NOT Hispanic or Latino	5: White	1: Female	2: Married	2: No	1: Yes	USA	7: Life/Biological/Medical Sciences	1: Doctorate	1: A current graduate student	University Of Washington
499	2: Does Not Agree	2: Does Not Agree	2: Does Not Agree	2: Does Not Agree	2: Does Not Agree	1: Agree	1: Agree	1: Agree	1: Agree	1: Agree	1: Agree	1: Agree	2: Does Not Agree	2: Does Not Agree	4: Programs are available and I attend and they have been helpful to my current training situation and to my future career plans	2: NOT Hispanic or Latino	5: White	1: Female	1: Single	2: No	1: Yes	USA	7: Life/Biological/Medical Sciences	1: Doctorate	1: A current graduate student	University Of Washington
500	2: Does Not Agree	2: Does Not Agree	2: Does Not Agree	2: Does Not Agree	2: Does Not Agree	1: Agree	1: Agree	1: Agree	1: Agree	1: Agree	1: Agree	1: Agree	2: Does Not Agree	2: Does Not Agree	2: Programs are available, but I do not attend or attend infrequently	2: NOT Hispanic or Latino	5: White	1: Female	1: Single	2: No	1: Yes	USA	7: Life/Biological/Medical Sciences	1: Doctorate	1: A current graduate student	Z: Missing Institution
501	2: Does Not Agree	2: Does Not Agree	2: Does Not Agree	2: Does Not Agree	2: Does Not Agree	1: Agree	1: Agree	1: Agree	1: Agree	1: Agree	1: Agree	1: Agree	1: Agree	1: Agree	2: Programs are available, but I do not attend or attend infrequently	1: Hispanic or Latino	4: Black or African American	1: Female	3: Partnership	2: No	1: Yes	USA	7: Life/Biological/Medical Sciences	1: Doctorate	1: A current graduate student	University Of Georgia
502	2: Does Not Agree	2: Does Not Agree	2: Does Not Agree	2: Does Not Agree	2: Does Not Agree	2: Does Not Agree	1: Agree	2: Does Not Agree	2: Does Not Agree	2: Does Not Agree	1: Agree	2: Does Not Agree	1: Agree	1: Agree	2: Programs are available, but I do not attend or attend infrequently	2: NOT Hispanic or Latino	5: White	1: Female	3: Partnership	2: No	1: Yes	USA	8: Physical or Applied Sciences	1: Doctorate	1: A current graduate student	University Of Arizona
503	1: Agree	1: Agree	2: Does Not Agree	2: Does Not Agree	2: Does Not Agree	2: Does Not Agree	1: Agree	2: Does Not Agree	2: Does Not Agree	2: Does Not Agree	2: Does Not Agree	2: Does Not Agree	2: Does Not Agree	2: Does Not Agree	2: Programs are available, but I do not attend or attend infrequently	2: NOT Hispanic or Latino	5: White	1: Female	1: Single	2: No	1: Yes	USA	7: Life/Biological/Medical Sciences	1: Doctorate	1: A current graduate student	University Of Washington
504	1: Agree	1: Agree	2: Does Not Agree	2: Does Not Agree	2: Does Not Agree	1: Agree	1: Agree	1: Agree	2: Does Not Agree	1: Agree	2: Does Not Agree	2: Does Not Agree	2: Does Not Agree	1: Agree	3: Programs are available and I attend, but they have not been helpful to my current training situation nor to my future career plans	2: NOT Hispanic or Latino	5: White	1: Female	1: Single	2: No	1: Yes	USA	7: Life/Biological/Medical Sciences	1: Doctorate	1: A current graduate student	University Of Washington
505	2: Does Not Agree	2: Does Not Agree	2: Does Not Agree	2: Does Not Agree	2: Does Not Agree	1: Agree	1: Agree	1: Agree	2: Does Not Agree	1: Agree	2: Does Not Agree	2: Does Not Agree	2: Does Not Agree	2: Does Not Agree	3: Programs are available and I attend, but they have not been helpful to my current training situation nor to my future career plans	2: NOT Hispanic or Latino	5: White	1: Female	1: Single	2: No	1: Yes	USA	8: Physical or Applied Sciences	1: Doctorate	1: A current graduate student	University Of Arizona
506	1: Agree	1: Agree	2: Does Not Agree	2: Does Not Agree	2: Does Not Agree	2: Does Not Agree	2: Does Not Agree	1: Agree	2: Does Not Agree	2: Does Not Agree	1: Agree	1: Agree	2: Does Not Agree	2: Does Not Agree	2: Programs are available, but I do not attend or attend infrequently	2: NOT Hispanic or Latino	5: White	1: Female	3: Partnership	2: No	1: Yes	USA	7: Life/Biological/Medical Sciences	1: Doctorate	1: A current graduate student	University Of Washington
507	1: Agree	2: Does Not Agree	1: Agree	2: Does Not Agree	2: Does Not Agree	1: Agree	1: Agree	1: Agree	2: Does Not Agree	1: Agree	1: Agree	1: Agree	2: Does Not Agree	2: Does Not Agree	3: Programs are available and I attend, but they have not been helpful to my current training situation nor to my future career plans	3: Unknown/Not reported	5: White	1: Female	1: Single	2: No	1: Yes	USA	7: Life/Biological/Medical Sciences	1: Doctorate	1: A current graduate student	University Of Alabama
508	2: Does Not Agree	2: Does Not Agree	2: Does Not Agree	2: Does Not Agree	2: Does Not Agree	1: Agree	2: Does Not Agree	1: Agree	2: Does Not Agree	1: Agree	1: Agree	1: Agree	2: Does Not Agree	2: Does Not Agree	3: Programs are available and I attend, but they have not been helpful to my current training situation nor to my future career plans	3: Unknown/Not reported	5: White	2: Male	2: Married	2: No	1: Yes	USA	8: Physical or Applied Sciences	1: Doctorate	1: A current graduate student	University Of Pittsburgh
509	1: Agree	1: Agree	2: Does Not Agree	1: Agree	1: Agree	1: Agree	1: Agree	1: Agree	1: Agree	1: Agree	1: Agree	2: Does Not Agree	2: Does Not Agree	2: Does Not Agree	1: Programs are not available to me	2: NOT Hispanic or Latino	5: White	1: Female	1: Single	2: No	1: Yes	USA	7: Life/Biological/Medical Sciences	1: Doctorate	1: A current graduate student	University Of Kansas
510	1: Agree	2: Does Not Agree	2: Does Not Agree	1: Agree	2: Does Not Agree	2: Does Not Agree	2: Does Not Agree	2: Does Not Agree	2: Does Not Agree	2: Does Not Agree	2: Does Not Agree	2: Does Not Agree	2: Does Not Agree	1: Agree	2: Programs are available, but I do not attend or attend infrequently	2: NOT Hispanic or Latino	5: White	1: Female	1: Single	2: No	1: Yes	USA	8: Physical or Applied Sciences	1: Doctorate	1: A current graduate student	Syracuse University
511	1: Agree	2: Does Not Agree	1: Agree	2: Does Not Agree	2: Does Not Agree	2: Does Not Agree	2: Does Not Agree	2: Does Not Agree	2: Does Not Agree	2: Does Not Agree	1: Agree	1: Agree	2: Does Not Agree	2: Does Not Agree	3: Programs are available and I attend, but they have not been helpful to my current training situation nor to my future career plans	2: NOT Hispanic or Latino	2: Asian	2: Male	2: Married	2: No	1: Yes	USA	7: Life/Biological/Medical Sciences	1: Doctorate	1: A current graduate student	University Of Wisconsin
512	2: Does Not Agree	2: Does Not Agree	2: Does Not Agree	2: Does Not Agree	2: Does Not Agree	1: Agree	1: Agree	2: Does Not Agree	2: Does Not Agree	2: Does Not Agree	1: Agree	1: Agree	1: Agree	1: Agree	4: Programs are available and I attend and they have been helpful to my current training situation and to my future career plans	2: NOT Hispanic or Latino	5: White	1: Female	2: Married	1: Yes	1: Yes	USA	7: Life/Biological/Medical Sciences	1: Doctorate	1: A current graduate student	Johns Hopkins University
513	2: Does Not Agree	2: Does Not Agree	1: Agree	1: Agree	2: Does Not Agree	2: Does Not Agree	2: Does Not Agree	2: Does Not Agree	2: Does Not Agree	1: Agree	1: Agree	1: Agree	2: Does Not Agree	2: Does Not Agree	4: Programs are available and I attend and they have been helpful to my current training situation and to my future career plans	2: NOT Hispanic or Latino	5: White	1: Female	1: Single	2: No	1: Yes	USA	7: Life/Biological/Medical Sciences	1: Doctorate	1: A current graduate student	University Of California
514	2: Does Not Agree	2: Does Not Agree	1: Agree	2: Does Not Agree	2: Does Not Agree	1: Agree	1: Agree	1: Agree	1: Agree	1: Agree	1: Agree	1: Agree	1: Agree	2: Does Not Agree	1: Programs are not available to me	2: NOT Hispanic or Latino	5: White	1: Female	1: Single	2: No	1: Yes	USA	7: Life/Biological/Medical Sciences	1: Doctorate	1: A current graduate student	Portland State University
515	1: Agree	1: Agree	2: Does Not Agree	1: Agree	1: Agree	1: Agree	2: Does Not Agree	2: Does Not Agree	1: Agree	2: Does Not Agree	1: Agree	2: Does Not Agree	2: Does Not Agree	2: Does Not Agree	2: Programs are available, but I do not attend or attend infrequently	2: NOT Hispanic or Latino	5: White	1: Female	1: Single	2: No	1: Yes	USA	7: Life/Biological/Medical Sciences	1: Doctorate	1: A current graduate student	University Of Washington
516	.	.	.	.	.	1: Agree	1: Agree	1: Agree	1: Agree	.	1: Agree	1: Agree	2: Does Not Agree	2: Does Not Agree	.	2: NOT Hispanic or Latino	5: White	2: Male	1: Single	2: No	1: Yes	USA	7: Life/Biological/Medical Sciences	1: Doctorate	1: A current graduate student	University Of Washington
517	1: Agree	1: Agree	2: Does Not Agree	1: Agree	1: Agree	1: Agree	1: Agree	1: Agree	2: Does Not Agree	1: Agree	1: Agree	1: Agree	2: Does Not Agree	2: Does Not Agree	2: Programs are available, but I do not attend or attend infrequently	2: NOT Hispanic or Latino	4: Black or African American	1: Female	1: Single	2: No	1: Yes	USA	7: Life/Biological/Medical Sciences	1: Doctorate	1: A current graduate student	University Of Washington
518	1: Agree	1: Agree	2: Does Not Agree	2: Does Not Agree	2: Does Not Agree	1: Agree	1: Agree	1: Agree	1: Agree	1: Agree	2: Does Not Agree	2: Does Not Agree	2: Does Not Agree	2: Does Not Agree	2: Programs are available, but I do not attend or attend infrequently	2: NOT Hispanic or Latino	5: White	1: Female	1: Single	2: No	1: Yes	USA	7: Life/Biological/Medical Sciences	1: Doctorate	1: A current graduate student	University Of Washington
519	1: Agree	1: Agree	2: Does Not Agree	1: Agree	2: Does Not Agree	1: Agree	1: Agree	1: Agree	2: Does Not Agree	2: Does Not Agree	1: Agree	1: Agree	2: Does Not Agree	2: Does Not Agree	2: Programs are available, but I do not attend or attend infrequently	2: NOT Hispanic or Latino	5: White	2: Male	1: Single	2: No	1: Yes	USA	7: Life/Biological/Medical Sciences	1: Doctorate	1: A current graduate student	University Of Washington
520	2: Does Not Agree	2: Does Not Agree	1: Agree	2: Does Not Agree	1: Agree	2: Does Not Agree	1: Agree	1: Agree	2: Does Not Agree	2: Does Not Agree	2: Does Not Agree	2: Does Not Agree	1: Agree	2: Does Not Agree	4: Programs are available and I attend and they have been helpful to my current training situation and to my future career plans	2: NOT Hispanic or Latino	5: White	1: Female	1: Single	2: No	1: Yes	USA	7: Life/Biological/Medical Sciences	1: Doctorate	1: A current graduate student	Virginia Commonwealth University
521	1: Agree	2: Does Not Agree	1: Agree	2: Does Not Agree	2: Does Not Agree	1: Agree	1: Agree	1: Agree	1: Agree	1: Agree	2: Does Not Agree	2: Does Not Agree	2: Does Not Agree	2: Does Not Agree	2: Programs are available, but I do not attend or attend infrequently	2: NOT Hispanic or Latino	5: White	1: Female	1: Single	2: No	1: Yes	USA	7: Life/Biological/Medical Sciences	1: Doctorate	1: A current graduate student	University Of Washington
522	1: Agree	1: Agree	2: Does Not Agree	1: Agree	1: Agree	1: Agree	1: Agree	1: Agree	1: Agree	1: Agree	1: Agree	1: Agree	2: Does Not Agree	2: Does Not Agree	3: Programs are available and I attend, but they have not been helpful to my current training situation nor to my future career plans	2: NOT Hispanic or Latino	5: White	1: Female	1: Single	2: No	1: Yes	USA	7: Life/Biological/Medical Sciences	1: Doctorate	1: A current graduate student	University Of Washington
523	1: Agree	2: Does Not Agree	1: Agree	2: Does Not Agree	2: Does Not Agree	2: Does Not Agree	1: Agree	1: Agree	2: Does Not Agree	2: Does Not Agree	2: Does Not Agree	2: Does Not Agree	2: Does Not Agree	2: Does Not Agree	2: Programs are available, but I do not attend or attend infrequently	1: Hispanic or Latino	5: White	1: Female	1: Single	2: No	1: Yes	USA	7: Life/Biological/Medical Sciences	1: Doctorate	1: A current graduate student	University Of Washington
524	1: Agree	1: Agree	2: Does Not Agree	1: Agree	2: Does Not Agree	2: Does Not Agree	2: Does Not Agree	2: Does Not Agree	2: Does Not Agree	2: Does Not Agree	1: Agree	2: Does Not Agree	2: Does Not Agree	2: Does Not Agree	4: Programs are available and I attend and they have been helpful to my current training situation and to my future career plans	2: NOT Hispanic or Latino	2: Asian	2: Male	2: Married	1: Yes	1: Yes	USA	7: Life/Biological/Medical Sciences	1: Doctorate	1: A current graduate student	University Of Washington
525	1: Agree	2: Does Not Agree	1: Agree	2: Does Not Agree	2: Does Not Agree	2: Does Not Agree	2: Does Not Agree	2: Does Not Agree	2: Does Not Agree	2: Does Not Agree	1: Agree	1: Agree	2: Does Not Agree	2: Does Not Agree	3: Programs are available and I attend, but they have not been helpful to my current training situation nor to my future career plans	2: NOT Hispanic or Latino	2: Asian	1: Female	3: Partnership	2: No	1: Yes	USA	7: Life/Biological/Medical Sciences	1: Doctorate	1: A current graduate student	Z: Missing Institution
526	1: Agree	1: Agree	2: Does Not Agree	2: Does Not Agree	2: Does Not Agree	1: Agree	1: Agree	1: Agree	1: Agree	1: Agree	1: Agree	1: Agree	2: Does Not Agree	1: Agree	2: Programs are available, but I do not attend or attend infrequently	2: NOT Hispanic or Latino	5: White	1: Female	1: Single	2: No	1: Yes	USA	7: Life/Biological/Medical Sciences	1: Doctorate	1: A current graduate student	University Of Washington
527	1: Agree	1: Agree	2: Does Not Agree	1: Agree	1: Agree	1: Agree	1: Agree	1: Agree	1: Agree	1: Agree	1: Agree	1: Agree	1: Agree	1: Agree	4: Programs are available and I attend and they have been helpful to my current training situation and to my future career plans	1: Hispanic or Latino	5: White	1: Female	1: Single	2: No	1: Yes	USA	7: Life/Biological/Medical Sciences	1: Doctorate	1: A current graduate student	University Of Washington
528	1: Agree	1: Agree	2: Does Not Agree	2: Does Not Agree	2: Does Not Agree	1: Agree	1: Agree	1: Agree	2: Does Not Agree	1: Agree	1: Agree	2: Does Not Agree	2: Does Not Agree	2: Does Not Agree	2: Programs are available, but I do not attend or attend infrequently	2: NOT Hispanic or Latino	5: White	1: Female	1: Single	2: No	1: Yes	USA	7: Life/Biological/Medical Sciences	1: Doctorate	1: A current graduate student	University Of Washington
529	1: Agree	2: Does Not Agree	2: Does Not Agree	2: Does Not Agree	2: Does Not Agree	2: Does Not Agree	2: Does Not Agree	1: Agree	2: Does Not Agree	2: Does Not Agree	2: Does Not Agree	2: Does Not Agree	2: Does Not Agree	2: Does Not Agree	3: Programs are available and I attend, but they have not been helpful to my current training situation nor to my future career plans	2: NOT Hispanic or Latino	4: Black or African American	2: Male	1: Single	2: No	1: Yes	USA	7: Life/Biological/Medical Sciences	1: Doctorate	1: A current graduate student	University Of Arkansas Medical Center
530	1: Agree	2: Does Not Agree	1: Agree	2: Does Not Agree	1: Agree	1: Agree	1: Agree	1: Agree	1: Agree	1: Agree	1: Agree	1: Agree	1: Agree	2: Does Not Agree	2: Programs are available, but I do not attend or attend infrequently	2: NOT Hispanic or Latino	5: White	1: Female	1: Single	2: No	1: Yes	USA	7: Life/Biological/Medical Sciences	1: Doctorate	1: A current graduate student	University Of Pittsburgh
531	1: Agree	2: Does Not Agree	1: Agree	1: Agree	2: Does Not Agree	2: Does Not Agree	1: Agree	1: Agree	2: Does Not Agree	1: Agree	2: Does Not Agree	2: Does Not Agree	2: Does Not Agree	2: Does Not Agree	2: Programs are available, but I do not attend or attend infrequently	2: NOT Hispanic or Latino	4: Black or African American	2: Male	1: Single	2: No	1: Yes	USA	7: Life/Biological/Medical Sciences	1: Doctorate	1: A current graduate student	University Of Washington
532	1: Agree	1: Agree	2: Does Not Agree	2: Does Not Agree	2: Does Not Agree	2: Does Not Agree	1: Agree	2: Does Not Agree	2: Does Not Agree	2: Does Not Agree	1: Agree	1: Agree	1: Agree	1: Agree	4: Programs are available and I attend and they have been helpful to my current training situation and to my future career plans	2: NOT Hispanic or Latino	5: White	1: Female	3: Partnership	2: No	1: Yes	USA	7: Life/Biological/Medical Sciences	1: Doctorate	1: A current graduate student	University Of Washington
533	2: Does Not Agree	2: Does Not Agree	2: Does Not Agree	2: Does Not Agree	2: Does Not Agree	1: Agree	1: Agree	1: Agree	1: Agree	1: Agree	1: Agree	1: Agree	2: Does Not Agree	2: Does Not Agree	4: Programs are available and I attend and they have been helpful to my current training situation and to my future career plans	2: NOT Hispanic or Latino	5: White	1: Female	3: Partnership	2: No	1: Yes	USA	7: Life/Biological/Medical Sciences	1: Doctorate	1: A current graduate student	University Of California
534	1: Agree	1: Agree	2: Does Not Agree	1: Agree	2: Does Not Agree	1: Agree	1: Agree	1: Agree	1: Agree	1: Agree	1: Agree	2: Does Not Agree	2: Does Not Agree	2: Does Not Agree	2: Programs are available, but I do not attend or attend infrequently	2: NOT Hispanic or Latino	5: White	1: Female	2: Married	2: No	1: Yes	USA	8: Physical or Applied Sciences	1: Doctorate	1: A current graduate student	Colorado State University
535	2: Does Not Agree	2: Does Not Agree	2: Does Not Agree	2: Does Not Agree	2: Does Not Agree	1: Agree	1: Agree	1: Agree	2: Does Not Agree	1: Agree	1: Agree	1: Agree	2: Does Not Agree	1: Agree	2: Programs are available, but I do not attend or attend infrequently	2: NOT Hispanic or Latino	5: White	2: Male	3: Partnership	2: No	1: Yes	USA	8: Physical or Applied Sciences	1: Doctorate	1: A current graduate student	Colorado State University
536	1: Agree	1: Agree	2: Does Not Agree	2: Does Not Agree	2: Does Not Agree	1: Agree	1: Agree	1: Agree	1: Agree	1: Agree	1: Agree	1: Agree	1: Agree	1: Agree	2: Programs are available, but I do not attend or attend infrequently	2: NOT Hispanic or Latino	5: White	1: Female	2: Married	2: No	1: Yes	USA	7: Life/Biological/Medical Sciences	1: Doctorate	1: A current graduate student	University Of Washington
537	2: Does Not Agree	2: Does Not Agree	2: Does Not Agree	2: Does Not Agree	2: Does Not Agree	1: Agree	1: Agree	1: Agree	1: Agree	1: Agree	2: Does Not Agree	1: Agree	2: Does Not Agree	2: Does Not Agree	2: Programs are available, but I do not attend or attend infrequently	2: NOT Hispanic or Latino	5: White	1: Female	1: Single	2: No	1: Yes	USA	7: Life/Biological/Medical Sciences	1: Doctorate	1: A current graduate student	University Of Wisconsin
538	1: Agree	2: Does Not Agree	1: Agree	2: Does Not Agree	2: Does Not Agree	1: Agree	1: Agree	1: Agree	2: Does Not Agree	1: Agree	1: Agree	1: Agree	2: Does Not Agree	1: Agree	3: Programs are available and I attend, but they have not been helpful to my current training situation nor to my future career plans	2: NOT Hispanic or Latino	5: White	1: Female	3: Partnership	2: No	1: Yes	USA	7: Life/Biological/Medical Sciences	1: Doctorate	1: A current graduate student	Stony Brook University
539	1: Agree	2: Does Not Agree	1: Agree	2: Does Not Agree	2: Does Not Agree	1: Agree	1: Agree	1: Agree	2: Does Not Agree	1: Agree	1: Agree	1: Agree	2: Does Not Agree	1: Agree	3: Programs are available and I attend, but they have not been helpful to my current training situation nor to my future career plans	2: NOT Hispanic or Latino	5: White	1: Female	3: Partnership	2: No	1: Yes	USA	7: Life/Biological/Medical Sciences	1: Doctorate	1: A current graduate student	Stony Brook University
540	1: Agree	1: Agree	1: Agree	2: Does Not Agree	2: Does Not Agree	2: Does Not Agree	2: Does Not Agree	2: Does Not Agree	2: Does Not Agree	2: Does Not Agree	1: Agree	2: Does Not Agree	2: Does Not Agree	2: Does Not Agree	3: Programs are available and I attend, but they have not been helpful to my current training situation nor to my future career plans	2: NOT Hispanic or Latino	2: Asian	2: Male	3: Partnership	1: Yes	2: No	USA	7: Life/Biological/Medical Sciences	1: Doctorate	1: A current graduate student	University Of Washington
541	2: Does Not Agree	2: Does Not Agree	2: Does Not Agree	2: Does Not Agree	2: Does Not Agree	2: Does Not Agree	1: Agree	2: Does Not Agree	2: Does Not Agree	1: Agree	1: Agree	1: Agree	2: Does Not Agree	2: Does Not Agree	3: Programs are available and I attend, but they have not been helpful to my current training situation nor to my future career plans	1: Hispanic or Latino	5: White	1: Female	2: Married	2: No	1: Yes	USA	8: Physical or Applied Sciences	1: Doctorate	1: A current graduate student	University Of Arizona
542	1: Agree	1: Agree	2: Does Not Agree	1: Agree	1: Agree	2: Does Not Agree	2: Does Not Agree	2: Does Not Agree	2: Does Not Agree	2: Does Not Agree	2: Does Not Agree	1: Agree	2: Does Not Agree	2: Does Not Agree	4: Programs are available and I attend and they have been helpful to my current training situation and to my future career plans	2: NOT Hispanic or Latino	5: White	1: Female	1: Single	2: No	1: Yes	USA	7: Life/Biological/Medical Sciences	1: Doctorate	1: A current graduate student	University Of Washington
543	2: Does Not Agree	2: Does Not Agree	2: Does Not Agree	2: Does Not Agree	2: Does Not Agree	2: Does Not Agree	2: Does Not Agree	2: Does Not Agree	2: Does Not Agree	2: Does Not Agree	2: Does Not Agree	2: Does Not Agree	2: Does Not Agree	2: Does Not Agree	2: Programs are available, but I do not attend or attend infrequently	2: NOT Hispanic or Latino	2: Asian	2: Male	1: Single	2: No	2: No	USA	8: Physical or Applied Sciences	1: Doctorate	1: A current graduate student	Boston University
544	1: Agree	1: Agree	2: Does Not Agree	1: Agree	2: Does Not Agree	1: Agree	1: Agree	1: Agree	2: Does Not Agree	1: Agree	1: Agree	1: Agree	1: Agree	1: Agree	2: Programs are available, but I do not attend or attend infrequently	2: NOT Hispanic or Latino	5: White	1: Female	1: Single	2: No	1: Yes	USA	7: Life/Biological/Medical Sciences	1: Doctorate	1: A current graduate student	University Of Washington
545	2: Does Not Agree	2: Does Not Agree	1: Agree	1: Agree	2: Does Not Agree	2: Does Not Agree	2: Does Not Agree	2: Does Not Agree	2: Does Not Agree	2: Does Not Agree	2: Does Not Agree	2: Does Not Agree	2: Does Not Agree	2: Does Not Agree	4: Programs are available and I attend and they have been helpful to my current training situation and to my future career plans	2: NOT Hispanic or Latino	5: White	1: Female	1: Single	2: No	1: Yes	USA	7: Life/Biological/Medical Sciences	1: Doctorate	1: A current graduate student	University Of Illinois
546	1: Agree	1: Agree	2: Does Not Agree	1: Agree	1: Agree	1: Agree	1: Agree	1: Agree	1: Agree	1: Agree	1: Agree	1: Agree	1: Agree	1: Agree	4: Programs are available and I attend and they have been helpful to my current training situation and to my future career plans	2: NOT Hispanic or Latino	2: Asian	2: Male	3: Partnership	1: Yes	1: Yes	USA	7: Life/Biological/Medical Sciences	1: Doctorate	1: A current graduate student	University Of Texas
547	2: Does Not Agree	2: Does Not Agree	2: Does Not Agree	2: Does Not Agree	2: Does Not Agree	2: Does Not Agree	2: Does Not Agree	2: Does Not Agree	2: Does Not Agree	1: Agree	2: Does Not Agree	2: Does Not Agree	2: Does Not Agree	2: Does Not Agree	1: Programs are not available to me	2: NOT Hispanic or Latino	5: White	2: Male	3: Partnership	2: No	1: Yes	USA	7: Life/Biological/Medical Sciences	1: Doctorate	1: A current graduate student	Tulane University
548	1: Agree	2: Does Not Agree	1: Agree	1: Agree	1: Agree	1: Agree	1: Agree	2: Does Not Agree	1: Agree	1: Agree	1: Agree	1: Agree	2: Does Not Agree	2: Does Not Agree	3: Programs are available and I attend, but they have not been helpful to my current training situation nor to my future career plans	2: NOT Hispanic or Latino	5: White	2: Male	2: Married	2: No	1: Yes	USA	7: Life/Biological/Medical Sciences	1: Doctorate	1: A current graduate student	West Virginia University
549	1: Agree	1: Agree	2: Does Not Agree	1: Agree	2: Does Not Agree	2: Does Not Agree	1: Agree	1: Agree	2: Does Not Agree	2: Does Not Agree	1: Agree	2: Does Not Agree	2: Does Not Agree	2: Does Not Agree	2: Programs are available, but I do not attend or attend infrequently	1: Hispanic or Latino	5: White	1: Female	1: Single	2: No	1: Yes	USA	7: Life/Biological/Medical Sciences	1: Doctorate	1: A current graduate student	University Of Washington
550	2: Does Not Agree	2: Does Not Agree	1: Agree	2: Does Not Agree	2: Does Not Agree	1: Agree	1: Agree	1: Agree	2: Does Not Agree	1: Agree	1: Agree	1: Agree	1: Agree	2: Does Not Agree	4: Programs are available and I attend and they have been helpful to my current training situation and to my future career plans	2: NOT Hispanic or Latino	1: American Indian/Alaska Native	1: Female	1: Single	2: No	1: Yes	USA	7: Life/Biological/Medical Sciences	1: Doctorate	1: A current graduate student	University Of Texas
551	1: Agree	1: Agree	2: Does Not Agree	1: Agree	1: Agree	1: Agree	1: Agree	1: Agree	2: Does Not Agree	1: Agree	2: Does Not Agree	1: Agree	2: Does Not Agree	1: Agree	2: Programs are available, but I do not attend or attend infrequently	2: NOT Hispanic or Latino	5: White	2: Male	2: Married	1: Yes	1: Yes	USA	7: Life/Biological/Medical Sciences	1: Doctorate	1: A current graduate student	Vanderbilt University
552	1: Agree	1: Agree	2: Does Not Agree	2: Does Not Agree	.	2: Does Not Agree	2: Does Not Agree	1: Agree	1: Agree	2: Does Not Agree	1: Agree	1: Agree	2: Does Not Agree	2: Does Not Agree	4: Programs are available and I attend and they have been helpful to my current training situation and to my future career plans	2: NOT Hispanic or Latino	5: White	1: Female	1: Single	2: No	2: No	USA	7: Life/Biological/Medical Sciences	1: Doctorate	1: A current graduate student	University Of Michigan
553	1: Agree	2: Does Not Agree	1: Agree	2: Does Not Agree	2: Does Not Agree	2: Does Not Agree	2: Does Not Agree	2: Does Not Agree	2: Does Not Agree	2: Does Not Agree	2: Does Not Agree	1: Agree	2: Does Not Agree	2: Does Not Agree	3: Programs are available and I attend, but they have not been helpful to my current training situation nor to my future career plans	2: NOT Hispanic or Latino	5: White	1: Female	1: Single	2: No	1: Yes	USA	7: Life/Biological/Medical Sciences	1: Doctorate	1: A current graduate student	Princeton University
554	1: Agree	1: Agree	2: Does Not Agree	2: Does Not Agree	1: Agree	1: Agree	1: Agree	1: Agree	1: Agree	1: Agree	1: Agree	2: Does Not Agree	2: Does Not Agree	2: Does Not Agree	3: Programs are available and I attend, but they have not been helpful to my current training situation nor to my future career plans	2: NOT Hispanic or Latino	5: White	1: Female	3: Partnership	2: No	1: Yes	USA	8: Physical or Applied Sciences	1: Doctorate	1: A current graduate student	University Of Idaho
555	2: Does Not Agree	2: Does Not Agree	2: Does Not Agree	2: Does Not Agree	2: Does Not Agree	2: Does Not Agree	2: Does Not Agree	2: Does Not Agree	2: Does Not Agree	2: Does Not Agree	1: Agree	2: Does Not Agree	2: Does Not Agree	2: Does Not Agree	2: Programs are available, but I do not attend or attend infrequently	2: NOT Hispanic or Latino	5: White	2: Male	2: Married	2: No	1: Yes	USA	7: Life/Biological/Medical Sciences	1: Doctorate	1: A current graduate student	New York University
556	1: Agree	2: Does Not Agree	1: Agree	2: Does Not Agree	2: Does Not Agree	1: Agree	2: Does Not Agree	2: Does Not Agree	1: Agree	1: Agree	1: Agree	2: Does Not Agree	2: Does Not Agree	2: Does Not Agree	3: Programs are available and I attend, but they have not been helpful to my current training situation nor to my future career plans	2: NOT Hispanic or Latino	5: White	1: Female	2: Married	2: No	1: Yes	USA	8: Physical or Applied Sciences	1: Doctorate	1: A current graduate student	Princeton University
557	2: Does Not Agree	2: Does Not Agree	1: Agree	2: Does Not Agree	2: Does Not Agree	2: Does Not Agree	2: Does Not Agree	2: Does Not Agree	2: Does Not Agree	2: Does Not Agree	2: Does Not Agree	2: Does Not Agree	2: Does Not Agree	2: Does Not Agree	3: Programs are available and I attend, but they have not been helpful to my current training situation nor to my future career plans	2: NOT Hispanic or Latino	5: White	1: Female	1: Single	2: No	2: No	USA	7: Life/Biological/Medical Sciences	1: Doctorate	1: A current graduate student	University Of North Carolina
558	1: Agree	2: Does Not Agree	1: Agree	1: Agree	1: Agree	1: Agree	2: Does Not Agree	2: Does Not Agree	2: Does Not Agree	2: Does Not Agree	2: Does Not Agree	2: Does Not Agree	2: Does Not Agree	2: Does Not Agree	4: Programs are available and I attend and they have been helpful to my current training situation and to my future career plans	2: NOT Hispanic or Latino	5: White	1: Female	3: Partnership	2: No	1: Yes	USA	7: Life/Biological/Medical Sciences	1: Doctorate	1: A current graduate student	University Of Rochester
559	1: Agree	2: Does Not Agree	1: Agree	1: Agree	2: Does Not Agree	2: Does Not Agree	2: Does Not Agree	2: Does Not Agree	2: Does Not Agree	2: Does Not Agree	1: Agree	2: Does Not Agree	2: Does Not Agree	2: Does Not Agree	3: Programs are available and I attend, but they have not been helpful to my current training situation nor to my future career plans	2: NOT Hispanic or Latino	5: White	1: Female	2: Married	2: No	1: Yes	USA	8: Physical or Applied Sciences	1: Doctorate	1: A current graduate student	Michigan State University
560	1: Agree	2: Does Not Agree	1: Agree	2: Does Not Agree	2: Does Not Agree	2: Does Not Agree	2: Does Not Agree	2: Does Not Agree	2: Does Not Agree	2: Does Not Agree	2: Does Not Agree	2: Does Not Agree	2: Does Not Agree	2: Does Not Agree	3: Programs are available and I attend, but they have not been helpful to my current training situation nor to my future career plans	1: Hispanic or Latino	5: White	1: Female	3: Partnership	2: No	1: Yes	USA	7: Life/Biological/Medical Sciences	1: Doctorate	1: A current graduate student	University Of Wisconsin
561	2: Does Not Agree	2: Does Not Agree	2: Does Not Agree	2: Does Not Agree	2: Does Not Agree	1: Agree	1: Agree	2: Does Not Agree	2: Does Not Agree	2: Does Not Agree	1: Agree	2: Does Not Agree	2: Does Not Agree	2: Does Not Agree	3: Programs are available and I attend, but they have not been helpful to my current training situation nor to my future career plans	2: NOT Hispanic or Latino	5: White	1: Female	1: Single	2: No	1: Yes	USA	7: Life/Biological/Medical Sciences	1: Doctorate	1: A current graduate student	Harvard University
562	1: Agree	2: Does Not Agree	1: Agree	2: Does Not Agree	2: Does Not Agree	2: Does Not Agree	2: Does Not Agree	2: Does Not Agree	2: Does Not Agree	2: Does Not Agree	1: Agree	1: Agree	1: Agree	1: Agree	4: Programs are available and I attend and they have been helpful to my current training situation and to my future career plans	2: NOT Hispanic or Latino	5: White	1: Female	2: Married	1: Yes	1: Yes	USA	7: Life/Biological/Medical Sciences	1: Doctorate	1: A current graduate student	Wayne State University
563	1: Agree	1: Agree	2: Does Not Agree	2: Does Not Agree	1: Agree	1: Agree	.	.	1: Agree	1: Agree	1: Agree	1: Agree	2: Does Not Agree	2: Does Not Agree	3: Programs are available and I attend, but they have not been helpful to my current training situation nor to my future career plans	2: NOT Hispanic or Latino	5: White	1: Female	1: Single	2: No	1: Yes	USA	7: Life/Biological/Medical Sciences	1: Doctorate	1: A current graduate student	University Of Rochester
564	1: Agree	2: Does Not Agree	2: Does Not Agree	2: Does Not Agree	2: Does Not Agree	1: Agree	1: Agree	1: Agree	2: Does Not Agree	1: Agree	1: Agree	1: Agree	2: Does Not Agree	2: Does Not Agree	3: Programs are available and I attend, but they have not been helpful to my current training situation nor to my future career plans	2: NOT Hispanic or Latino	5: White	1: Female	1: Single	2: No	1: Yes	USA	7: Life/Biological/Medical Sciences	1: Doctorate	1: A current graduate student	University Of Rochester
565	1: Agree	1: Agree	2: Does Not Agree	1: Agree	2: Does Not Agree	1: Agree	1: Agree	1: Agree	2: Does Not Agree	1: Agree	2: Does Not Agree	2: Does Not Agree	2: Does Not Agree	2: Does Not Agree	2: Programs are available, but I do not attend or attend infrequently	2: NOT Hispanic or Latino	5: White	1: Female	3: Partnership	2: No	1: Yes	USA	7: Life/Biological/Medical Sciences	1: Doctorate	1: A current graduate student	Northwestern University
566	1: Agree	2: Does Not Agree	1: Agree	1: Agree	1: Agree	1: Agree	1: Agree	1: Agree	1: Agree	1: Agree	1: Agree	2: Does Not Agree	1: Agree	1: Agree	4: Programs are available and I attend and they have been helpful to my current training situation and to my future career plans	2: NOT Hispanic or Latino	5: White	1: Female	1: Single	2: No	1: Yes	USA	7: Life/Biological/Medical Sciences	1: Doctorate	1: A current graduate student	Duke University
567	2: Does Not Agree	2: Does Not Agree	1: Agree	1: Agree	1: Agree	1: Agree	1: Agree	2: Does Not Agree	2: Does Not Agree	1: Agree	1: Agree	2: Does Not Agree	2: Does Not Agree	2: Does Not Agree	4: Programs are available and I attend and they have been helpful to my current training situation and to my future career plans	2: NOT Hispanic or Latino	5: White	1: Female	1: Single	2: No	1: Yes	USA	7: Life/Biological/Medical Sciences	1: Doctorate	1: A current graduate student	University Of California
568	1: Agree	1: Agree	1: Agree	2: Does Not Agree	2: Does Not Agree	2: Does Not Agree	2: Does Not Agree	2: Does Not Agree	2: Does Not Agree	2: Does Not Agree	1: Agree	2: Does Not Agree	2: Does Not Agree	2: Does Not Agree	3: Programs are available and I attend, but they have not been helpful to my current training situation nor to my future career plans	2: NOT Hispanic or Latino	5: White	2: Male	1: Single	2: No	1: Yes	USA	7: Life/Biological/Medical Sciences	1: Doctorate	1: A current graduate student	University Of Arizona
569	2: Does Not Agree	2: Does Not Agree	2: Does Not Agree	2: Does Not Agree	2: Does Not Agree	2: Does Not Agree	2: Does Not Agree	2: Does Not Agree	2: Does Not Agree	1: Agree	2: Does Not Agree	2: Does Not Agree	2: Does Not Agree	2: Does Not Agree	4: Programs are available and I attend and they have been helpful to my current training situation and to my future career plans	2: NOT Hispanic or Latino	5: White	1: Female	1: Single	2: No	1: Yes	USA	8: Physical or Applied Sciences	1: Doctorate	1: A current graduate student	Northwestern University
570	2: Does Not Agree	2: Does Not Agree	2: Does Not Agree	2: Does Not Agree	2: Does Not Agree	2: Does Not Agree	2: Does Not Agree	2: Does Not Agree	2: Does Not Agree	2: Does Not Agree	1: Agree	2: Does Not Agree	2: Does Not Agree	2: Does Not Agree	4: Programs are available and I attend and they have been helpful to my current training situation and to my future career plans	2: NOT Hispanic or Latino	5: White	2: Male	1: Single	2: No	1: Yes	USA	8: Physical or Applied Sciences	1: Doctorate	1: A current graduate student	Georgia Institute Of Technology
571	2: Does Not Agree	2: Does Not Agree	1: Agree	1: Agree	2: Does Not Agree	2: Does Not Agree	1: Agree	2: Does Not Agree	2: Does Not Agree	2: Does Not Agree	2: Does Not Agree	2: Does Not Agree	2: Does Not Agree	2: Does Not Agree	3: Programs are available and I attend, but they have not been helpful to my current training situation nor to my future career plans	2: NOT Hispanic or Latino	2: Asian	1: Female	2: Married	2: No	2: No	USA	7: Life/Biological/Medical Sciences	1: Doctorate	1: A current graduate student	Cornell University
572	1: Agree	1: Agree	2: Does Not Agree	1: Agree	1: Agree	1: Agree	1: Agree	1: Agree	1: Agree	1: Agree	1: Agree	1: Agree	1: Agree	1: Agree	2: Programs are available, but I do not attend or attend infrequently	2: NOT Hispanic or Latino	5: White	1: Female	1: Single	2: No	1: Yes	USA	7: Life/Biological/Medical Sciences	1: Doctorate	1: A current graduate student	University Of California
573	2: Does Not Agree	2: Does Not Agree	1: Agree	1: Agree	2: Does Not Agree	1: Agree	1: Agree	2: Does Not Agree	2: Does Not Agree	2: Does Not Agree	1: Agree	2: Does Not Agree	2: Does Not Agree	2: Does Not Agree	4: Programs are available and I attend and they have been helpful to my current training situation and to my future career plans	2: NOT Hispanic or Latino	5: White	1: Female	1: Single	2: No	1: Yes	USA	8: Physical or Applied Sciences	1: Doctorate	1: A current graduate student	Harvard University
574	1: Agree	2: Does Not Agree	1: Agree	2: Does Not Agree	2: Does Not Agree	2: Does Not Agree	2: Does Not Agree	2: Does Not Agree	2: Does Not Agree	1: Agree	1: Agree	1: Agree	2: Does Not Agree	2: Does Not Agree	3: Programs are available and I attend, but they have not been helpful to my current training situation nor to my future career plans	2: NOT Hispanic or Latino	5: White	1: Female	1: Single	2: No	1: Yes	USA	7: Life/Biological/Medical Sciences	1: Doctorate	1: A current graduate student	Princeton University
575	1: Agree	1: Agree	1: Agree	2: Does Not Agree	2: Does Not Agree	2: Does Not Agree	2: Does Not Agree	2: Does Not Agree	2: Does Not Agree	2: Does Not Agree	2: Does Not Agree	2: Does Not Agree	2: Does Not Agree	2: Does Not Agree	2: Programs are available, but I do not attend or attend infrequently	2: NOT Hispanic or Latino	5: White	1: Female	1: Single	2: No	1: Yes	USA	7: Life/Biological/Medical Sciences	1: Doctorate	1: A current graduate student	University Of Washington
576	1: Agree	2: Does Not Agree	2: Does Not Agree	1: Agree	1: Agree	1: Agree	1: Agree	1: Agree	1: Agree	1: Agree	1: Agree	1: Agree	2: Does Not Agree	2: Does Not Agree	4: Programs are available and I attend and they have been helpful to my current training situation and to my future career plans	2: NOT Hispanic or Latino	5: White	1: Female	2: Married	2: No	1: Yes	USA	7: Life/Biological/Medical Sciences	1: Doctorate	1: A current graduate student	University Of Alabama
577	1: Agree	2: Does Not Agree	2: Does Not Agree	1: Agree	1: Agree	1: Agree	1: Agree	1: Agree	1: Agree	1: Agree	1: Agree	1: Agree	2: Does Not Agree	.	2: Programs are available, but I do not attend or attend infrequently	2: NOT Hispanic or Latino	5: White	1: Female	2: Married	1: Yes	.	USA	7: Life/Biological/Medical Sciences	1: Doctorate	1: A current graduate student	Z: Missing Institution
578	2: Does Not Agree	2: Does Not Agree	2: Does Not Agree	2: Does Not Agree	2: Does Not Agree	2: Does Not Agree	2: Does Not Agree	2: Does Not Agree	2: Does Not Agree	2: Does Not Agree	2: Does Not Agree	2: Does Not Agree	2: Does Not Agree	2: Does Not Agree	1: Programs are not available to me	2: NOT Hispanic or Latino	5: White	1: Female	2: Married	2: No	1: Yes	USA	8: Physical or Applied Sciences	1: Doctorate	1: A current graduate student	Southern Methodist University
579	2: Does Not Agree	2: Does Not Agree	2: Does Not Agree	2: Does Not Agree	2: Does Not Agree	1: Agree	1: Agree	2: Does Not Agree	2: Does Not Agree	1: Agree	1: Agree	1: Agree	1: Agree	1: Agree	4: Programs are available and I attend and they have been helpful to my current training situation and to my future career plans	2: NOT Hispanic or Latino	5: White	2: Male	2: Married	2: No	1: Yes	USA	8: Physical or Applied Sciences	1: Doctorate	1: A current graduate student	Georgia Institute Of Technology
580	2: Does Not Agree	2: Does Not Agree	2: Does Not Agree	2: Does Not Agree	2: Does Not Agree	1: Agree	1: Agree	2: Does Not Agree	2: Does Not Agree	1: Agree	2: Does Not Agree	2: Does Not Agree	2: Does Not Agree	2: Does Not Agree	3: Programs are available and I attend, but they have not been helpful to my current training situation nor to my future career plans	2: NOT Hispanic or Latino	5: White	1: Female	3: Partnership	1: Yes	1: Yes	USA	7: Life/Biological/Medical Sciences	1: Doctorate	1: A current graduate student	University Of Illinois
581	1: Agree	1: Agree	2: Does Not Agree	1: Agree	1: Agree	2: Does Not Agree	2: Does Not Agree	2: Does Not Agree	2: Does Not Agree	2: Does Not Agree	2: Does Not Agree	2: Does Not Agree	2: Does Not Agree	2: Does Not Agree	3: Programs are available and I attend, but they have not been helpful to my current training situation nor to my future career plans	2: NOT Hispanic or Latino	.	1: Female	1: Single	2: No	1: Yes	USA	7: Life/Biological/Medical Sciences	1: Doctorate	1: A current graduate student	University Of Illinois
582	1: Agree	1: Agree	2: Does Not Agree	2: Does Not Agree	2: Does Not Agree	2: Does Not Agree	1: Agree	1: Agree	2: Does Not Agree	1: Agree	1: Agree	2: Does Not Agree	2: Does Not Agree	2: Does Not Agree	3: Programs are available and I attend, but they have not been helpful to my current training situation nor to my future career plans	2: NOT Hispanic or Latino	5: White	1: Female	1: Single	2: No	1: Yes	USA	7: Life/Biological/Medical Sciences	1: Doctorate	1: A current graduate student	University Of Illinois
583	2: Does Not Agree	1: Agree	2: Does Not Agree	2: Does Not Agree	2: Does Not Agree	2: Does Not Agree	2: Does Not Agree	2: Does Not Agree	2: Does Not Agree	1: Agree	1: Agree	1: Agree	1: Agree	1: Agree	3: Programs are available and I attend, but they have not been helpful to my current training situation nor to my future career plans	2: NOT Hispanic or Latino	5: White	1: Female	2: Married	1: Yes	1: Yes	USA	7: Life/Biological/Medical Sciences	1: Doctorate	1: A current graduate student	University Of Illinois
584	1: Agree	2: Does Not Agree	1: Agree	2: Does Not Agree	2: Does Not Agree	1: Agree	1: Agree	2: Does Not Agree	2: Does Not Agree	1: Agree	1: Agree	1: Agree	1: Agree	2: Does Not Agree	3: Programs are available and I attend, but they have not been helpful to my current training situation nor to my future career plans	2: NOT Hispanic or Latino	5: White	1: Female	1: Single	2: No	1: Yes	USA	7: Life/Biological/Medical Sciences	1: Doctorate	1: A current graduate student	Dartmouth University
585	1: Agree	1: Agree	1: Agree	1: Agree	1: Agree	2: Does Not Agree	2: Does Not Agree	2: Does Not Agree	2: Does Not Agree	1: Agree	1: Agree	1: Agree	1: Agree	2: Does Not Agree	3: Programs are available and I attend, but they have not been helpful to my current training situation nor to my future career plans	2: NOT Hispanic or Latino	2: Asian	1: Female	1: Single	2: No	1: Yes	USA	7: Life/Biological/Medical Sciences	1: Doctorate	1: A current graduate student	University Of Texas
586	1: Agree	1: Agree	2: Does Not Agree	1: Agree	1: Agree	1: Agree	1: Agree	1: Agree	1: Agree	1: Agree	1: Agree	1: Agree	1: Agree	1: Agree	2: Programs are available, but I do not attend or attend infrequently	2: NOT Hispanic or Latino	4: Black or African American	2: Male	1: Single	2: No	1: Yes	USA	7: Life/Biological/Medical Sciences	1: Doctorate	1: A current graduate student	University Of Illinois
587	2: Does Not Agree	2: Does Not Agree	2: Does Not Agree	2: Does Not Agree	2: Does Not Agree	2: Does Not Agree	1: Agree	2: Does Not Agree	2: Does Not Agree	2: Does Not Agree	2: Does Not Agree	2: Does Not Agree	2: Does Not Agree	2: Does Not Agree	2: Programs are available, but I do not attend or attend infrequently	2: NOT Hispanic or Latino	5: White	1: Female	1: Single	2: No	1: Yes	USA	8: Physical or Applied Sciences	1: Doctorate	1: A current graduate student	Rice University
588	2: Does Not Agree	2: Does Not Agree	2: Does Not Agree	2: Does Not Agree	2: Does Not Agree	1: Agree	1: Agree	1: Agree	1: Agree	1: Agree	1: Agree	1: Agree	1: Agree	1: Agree	2: Programs are available, but I do not attend or attend infrequently	1: Hispanic or Latino	5: White	2: Male	2: Married	2: No	2: No	USA	7: Life/Biological/Medical Sciences	1: Doctorate	1: A current graduate student	University Of Illinois
589	2: Does Not Agree	2: Does Not Agree	2: Does Not Agree	2: Does Not Agree	2: Does Not Agree	2: Does Not Agree	2: Does Not Agree	2: Does Not Agree	2: Does Not Agree	2: Does Not Agree	2: Does Not Agree	2: Does Not Agree	2: Does Not Agree	2: Does Not Agree	2: Programs are available, but I do not attend or attend infrequently	2: NOT Hispanic or Latino	5: White	1: Female	1: Single	2: No	1: Yes	USA	7: Life/Biological/Medical Sciences	1: Doctorate	1: A current graduate student	University Of Alabama
590	2: Does Not Agree	2: Does Not Agree	2: Does Not Agree	2: Does Not Agree	2: Does Not Agree	1: Agree	1: Agree	1: Agree	2: Does Not Agree	2: Does Not Agree	2: Does Not Agree	2: Does Not Agree	2: Does Not Agree	2: Does Not Agree	2: Programs are available, but I do not attend or attend infrequently	2: NOT Hispanic or Latino	2: Asian	2: Male	1: Single	2: No	1: Yes	USA	7: Life/Biological/Medical Sciences	1: Doctorate	1: A current graduate student	University Of Illinois
591	2: Does Not Agree	2: Does Not Agree	2: Does Not Agree	2: Does Not Agree	2: Does Not Agree	1: Agree	1: Agree	1: Agree	1: Agree	1: Agree	1: Agree	2: Does Not Agree	2: Does Not Agree	2: Does Not Agree	2: Programs are available, but I do not attend or attend infrequently	2: NOT Hispanic or Latino	2: Asian	1: Female	2: Married	2: No	2: No	USA	7: Life/Biological/Medical Sciences	1: Doctorate	1: A current graduate student	University Of Illinois
592	1: Agree	1: Agree	2: Does Not Agree	1: Agree	1: Agree	1: Agree	1: Agree	1: Agree	1: Agree	1: Agree	1: Agree	2: Does Not Agree	1: Agree	2: Does Not Agree	1: Programs are not available to me	3: Unknown/Not reported	6: More than one race	1: Female	1: Single	2: No	1: Yes	USA	7: Life/Biological/Medical Sciences	1: Doctorate	1: A current graduate student	University Of Illinois
593	2: Does Not Agree	2: Does Not Agree	.	.	.	1: Agree	1: Agree	1: Agree	1: Agree	1: Agree	1: Agree	1: Agree	1: Agree	2: Does Not Agree	.	2: NOT Hispanic or Latino	2: Asian	1: Female	1: Single	2: No	2: No	USA	7: Life/Biological/Medical Sciences	1: Doctorate	1: A current graduate student	University Of Illinois
594	1: Agree	1: Agree	2: Does Not Agree	1: Agree	1: Agree	1: Agree	1: Agree	1: Agree	1: Agree	1: Agree	1: Agree	1: Agree	2: Does Not Agree	2: Does Not Agree	2: Programs are available, but I do not attend or attend infrequently	2: NOT Hispanic or Latino	5: White	2: Male	1: Single	2: No	1: Yes	USA	7: Life/Biological/Medical Sciences	1: Doctorate	1: A current graduate student	University Of Illinois
595	2: Does Not Agree	2: Does Not Agree	2: Does Not Agree	2: Does Not Agree	2: Does Not Agree	1: Agree	2: Does Not Agree	1: Agree	2: Does Not Agree	1: Agree	1: Agree	2: Does Not Agree	2: Does Not Agree	2: Does Not Agree	3: Programs are available and I attend, but they have not been helpful to my current training situation nor to my future career plans	2: NOT Hispanic or Latino	5: White	1: Female	1: Single	2: No	1: Yes	USA	8: Physical or Applied Sciences	1: Doctorate	1: A current graduate student	Clemson University
596	2: Does Not Agree	2: Does Not Agree	2: Does Not Agree	.	.	2: Does Not Agree	1: Agree	1: Agree	1: Agree	1: Agree	1: Agree	2: Does Not Agree	1: Agree	1: Agree	4: Programs are available and I attend and they have been helpful to my current training situation and to my future career plans	2: NOT Hispanic or Latino	5: White	2: Male	2: Married	1: Yes	1: Yes	USA	8: Physical or Applied Sciences	1: Doctorate	1: A current graduate student	University Of Rochester
597	2: Does Not Agree	2: Does Not Agree	2: Does Not Agree	2: Does Not Agree	2: Does Not Agree	2: Does Not Agree	2: Does Not Agree	2: Does Not Agree	2: Does Not Agree	2: Does Not Agree	1: Agree	1: Agree	1: Agree	1: Agree	4: Programs are available and I attend and they have been helpful to my current training situation and to my future career plans	1: Hispanic or Latino	.	1: Female	1: Single	2: No	2: No	USA	7: Life/Biological/Medical Sciences	1: Doctorate	1: A current graduate student	University Of Illinois
598	1: Agree	1: Agree	2: Does Not Agree	2: Does Not Agree	2: Does Not Agree	2: Does Not Agree	2: Does Not Agree	2: Does Not Agree	2: Does Not Agree	2: Does Not Agree	1: Agree	1: Agree	2: Does Not Agree	2: Does Not Agree	3: Programs are available and I attend, but they have not been helpful to my current training situation nor to my future career plans	2: NOT Hispanic or Latino	5: White	1: Female	2: Married	2: No	1: Yes	USA	7: Life/Biological/Medical Sciences	1: Doctorate	1: A current graduate student	University Of Virginia
599	2: Does Not Agree	2: Does Not Agree	1: Agree	2: Does Not Agree	1: Agree	1: Agree	1: Agree	1: Agree	2: Does Not Agree	1: Agree	1: Agree	2: Does Not Agree	2: Does Not Agree	2: Does Not Agree	4: Programs are available and I attend and they have been helpful to my current training situation and to my future career plans	2: NOT Hispanic or Latino	5: White	1: Female	1: Single	2: No	1: Yes	USA	7: Life/Biological/Medical Sciences	1: Doctorate	1: A current graduate student	University Of Maryland
600	2: Does Not Agree	2: Does Not Agree	.	.	.	2: Does Not Agree	2: Does Not Agree	2: Does Not Agree	2: Does Not Agree	2: Does Not Agree	1: Agree	2: Does Not Agree	2: Does Not Agree	2: Does Not Agree	2: Programs are available, but I do not attend or attend infrequently	2: NOT Hispanic or Latino	5: White	1: Female	3: Partnership	2: No	1: Yes	USA	8: Physical or Applied Sciences	1: Doctorate	1: A current graduate student	University Of California
601	1: Agree	1: Agree	2: Does Not Agree	1: Agree	1: Agree	1: Agree	1: Agree	1: Agree	1: Agree	1: Agree	1: Agree	2: Does Not Agree	1: Agree	1: Agree	4: Programs are available and I attend and they have been helpful to my current training situation and to my future career plans	2: NOT Hispanic or Latino	6: More than one race	1: Female	2: Married	2: No	1: Yes	USA	7: Life/Biological/Medical Sciences	1: Doctorate	1: A current graduate student	University Of Pennsylvania
602	2: Does Not Agree	2: Does Not Agree	2: Does Not Agree	2: Does Not Agree	2: Does Not Agree	1: Agree	1: Agree	2: Does Not Agree	2: Does Not Agree	1: Agree	1: Agree	1: Agree	2: Does Not Agree	1: Agree	2: Programs are available, but I do not attend or attend infrequently	2: NOT Hispanic or Latino	2: Asian	1: Female	1: Single	2: No	1: Yes	USA	7: Life/Biological/Medical Sciences	1: Doctorate	1: A current graduate student	University Of Illinois
603	2: Does Not Agree	2: Does Not Agree	1: Agree	2: Does Not Agree	2: Does Not Agree	1: Agree	1: Agree	1: Agree	2: Does Not Agree	2: Does Not Agree	2: Does Not Agree	2: Does Not Agree	2: Does Not Agree	2: Does Not Agree	3: Programs are available and I attend, but they have not been helpful to my current training situation nor to my future career plans	2: NOT Hispanic or Latino	2: Asian	1: Female	1: Single	2: No	1: Yes	USA	7: Life/Biological/Medical Sciences	1: Doctorate	1: A current graduate student	Z: Missing Institution
604	2: Does Not Agree	2: Does Not Agree	2: Does Not Agree	2: Does Not Agree	2: Does Not Agree	2: Does Not Agree	2: Does Not Agree	1: Agree	2: Does Not Agree	2: Does Not Agree	1: Agree	1: Agree	2: Does Not Agree	1: Agree	3: Programs are available and I attend, but they have not been helpful to my current training situation nor to my future career plans	2: NOT Hispanic or Latino	5: White	2: Male	1: Single	2: No	1: Yes	USA	8: Physical or Applied Sciences	1: Doctorate	1: A current graduate student	Massachusetts Institute Of Technology
605	1: Agree	2: Does Not Agree	2: Does Not Agree	1: Agree	1: Agree	1: Agree	1: Agree	1: Agree	2: Does Not Agree	2: Does Not Agree	1: Agree	1: Agree	2: Does Not Agree	2: Does Not Agree	1: Programs are not available to me	2: NOT Hispanic or Latino	5: White	1: Female	1: Single	2: No	1: Yes	USA	7: Life/Biological/Medical Sciences	1: Doctorate	1: A current graduate student	Texas A&M University
606	2: Does Not Agree	2: Does Not Agree	2: Does Not Agree	2: Does Not Agree	2: Does Not Agree	2: Does Not Agree	1: Agree	1: Agree	2: Does Not Agree	2: Does Not Agree	1: Agree	1: Agree	2: Does Not Agree	2: Does Not Agree	1: Programs are not available to me	2: NOT Hispanic or Latino	2: Asian	1: Female	3: Partnership	2: No	2: No	USA	7: Life/Biological/Medical Sciences	1: Doctorate	1: A current graduate student	University Of California
607	1: Agree	1: Agree	2: Does Not Agree	2: Does Not Agree	2: Does Not Agree	1: Agree	1: Agree	1: Agree	2: Does Not Agree	1: Agree	2: Does Not Agree	1: Agree	2: Does Not Agree	2: Does Not Agree	3: Programs are available and I attend, but they have not been helpful to my current training situation nor to my future career plans	2: NOT Hispanic or Latino	5: White	2: Male	1: Single	2: No	1: Yes	USA	7: Life/Biological/Medical Sciences	1: Doctorate	1: A current graduate student	Cornell University
608	2: Does Not Agree	2: Does Not Agree	2: Does Not Agree	2: Does Not Agree	2: Does Not Agree	2: Does Not Agree	1: Agree	2: Does Not Agree	2: Does Not Agree	2: Does Not Agree	1: Agree	1: Agree	1: Agree	1: Agree	1: Programs are not available to me	2: NOT Hispanic or Latino	5: White	1: Female	1: Single	2: No	1: Yes	USA	8: Physical or Applied Sciences	1: Doctorate	1: A current graduate student	University Of Maryland
609	2: Does Not Agree	2: Does Not Agree	2: Does Not Agree	2: Does Not Agree	2: Does Not Agree	1: Agree	1: Agree	1: Agree	2: Does Not Agree	1: Agree	1: Agree	1: Agree	2: Does Not Agree	1: Agree	2: Programs are available, but I do not attend or attend infrequently	2: NOT Hispanic or Latino	5: White	1: Female	3: Partnership	2: No	1: Yes	USA	7: Life/Biological/Medical Sciences	1: Doctorate	1: A current graduate student	University Of Illinois
610	2: Does Not Agree	2: Does Not Agree	2: Does Not Agree	2: Does Not Agree	2: Does Not Agree	1: Agree	1: Agree	1: Agree	1: Agree	1: Agree	1: Agree	1: Agree	1: Agree	1: Agree	2: Programs are available, but I do not attend or attend infrequently	2: NOT Hispanic or Latino	5: White	1: Female	2: Married	1: Yes	1: Yes	USA	7: Life/Biological/Medical Sciences	1: Doctorate	1: A current graduate student	Uniformed Services University
611	1: Agree	1: Agree	2: Does Not Agree	1: Agree	1: Agree	1: Agree	1: Agree	1: Agree	1: Agree	1: Agree	1: Agree	1: Agree	2: Does Not Agree	2: Does Not Agree	2: Programs are available, but I do not attend or attend infrequently	2: NOT Hispanic or Latino	2: Asian	1: Female	1: Single	2: No	2: No	USA	8: Physical or Applied Sciences	1: Doctorate	1: A current graduate student	Johns Hopkins University
612	1: Agree	1: Agree	2: Does Not Agree	1: Agree	1: Agree	1: Agree	1: Agree	1: Agree	1: Agree	1: Agree	1: Agree	1: Agree	1: Agree	1: Agree	4: Programs are available and I attend and they have been helpful to my current training situation and to my future career plans	2: NOT Hispanic or Latino	5: White	2: Male	1: Single	2: No	1: Yes	USA	7: Life/Biological/Medical Sciences	1: Doctorate	1: A current graduate student	Johns Hopkins University
613	2: Does Not Agree	2: Does Not Agree	2: Does Not Agree	2: Does Not Agree	2: Does Not Agree	2: Does Not Agree	2: Does Not Agree	2: Does Not Agree	2: Does Not Agree	2: Does Not Agree	1: Agree	2: Does Not Agree	2: Does Not Agree	2: Does Not Agree	2: Programs are available, but I do not attend or attend infrequently	2: NOT Hispanic or Latino	5: White	1: Female	2: Married	2: No	2: No	USA	7: Life/Biological/Medical Sciences	1: Doctorate	1: A current graduate student	Z: Missing Institution
614	2: Does Not Agree	2: Does Not Agree	2: Does Not Agree	2: Does Not Agree	2: Does Not Agree	1: Agree	1: Agree	2: Does Not Agree	1: Agree	1: Agree	1: Agree	1: Agree	2: Does Not Agree	2: Does Not Agree	1: Programs are not available to me	2: NOT Hispanic or Latino	5: White	1: Female	1: Single	2: No	1: Yes	USA	7: Life/Biological/Medical Sciences	1: Doctorate	1: A current graduate student	Boston College
615	2: Does Not Agree	2: Does Not Agree	2: Does Not Agree	2: Does Not Agree	2: Does Not Agree	1: Agree	1: Agree	1: Agree	2: Does Not Agree	1: Agree	1: Agree	1: Agree	1: Agree	1: Agree	2: Programs are available, but I do not attend or attend infrequently	2: NOT Hispanic or Latino	5: White	1: Female	1: Single	2: No	1: Yes	USA	7: Life/Biological/Medical Sciences	1: Doctorate	1: A current graduate student	University Of Wisconsin
616	2: Does Not Agree	2: Does Not Agree	2: Does Not Agree	2: Does Not Agree	2: Does Not Agree	1: Agree	1: Agree	1: Agree	2: Does Not Agree	2: Does Not Agree	1: Agree	2: Does Not Agree	2: Does Not Agree	2: Does Not Agree	1: Programs are not available to me	2: NOT Hispanic or Latino	5: White	2: Male	1: Single	2: No	1: Yes	USA	7: Life/Biological/Medical Sciences	1: Doctorate	1: A current graduate student	University Of Wisconsin
617	1: Agree	2: Does Not Agree	1: Agree	1: Agree	2: Does Not Agree	2: Does Not Agree	1: Agree	2: Does Not Agree	2: Does Not Agree	2: Does Not Agree	1: Agree	2: Does Not Agree	1: Agree	2: Does Not Agree	2: Programs are available, but I do not attend or attend infrequently	2: NOT Hispanic or Latino	4: Black or African American	1: Female	1: Single	2: No	1: Yes	USA	7: Life/Biological/Medical Sciences	1: Doctorate	1: A current graduate student	Z: Missing Institution
618	2: Does Not Agree	2: Does Not Agree	2: Does Not Agree	2: Does Not Agree	2: Does Not Agree	1: Agree	1: Agree	1: Agree	1: Agree	1: Agree	1: Agree	1: Agree	1: Agree	1: Agree	2: Programs are available, but I do not attend or attend infrequently	2: NOT Hispanic or Latino	5: White	2: Male	2: Married	2: No	1: Yes	USA	7: Life/Biological/Medical Sciences	1: Doctorate	1: A current graduate student	University Of Wisconsin
619	2: Does Not Agree	2: Does Not Agree	2: Does Not Agree	2: Does Not Agree	2: Does Not Agree	1: Agree	1: Agree	1: Agree	2: Does Not Agree	1: Agree	1: Agree	1: Agree	1: Agree	1: Agree	4: Programs are available and I attend and they have been helpful to my current training situation and to my future career plans	2: NOT Hispanic or Latino	2: Asian	1: Female	1: Single	1: Yes	1: Yes	USA	7: Life/Biological/Medical Sciences	1: Doctorate	1: A current graduate student	University Of Florida
620	2: Does Not Agree	2: Does Not Agree	1: Agree	2: Does Not Agree	2: Does Not Agree	2: Does Not Agree	2: Does Not Agree	2: Does Not Agree	2: Does Not Agree	2: Does Not Agree	2: Does Not Agree	1: Agree	2: Does Not Agree	2: Does Not Agree	3: Programs are available and I attend, but they have not been helpful to my current training situation nor to my future career plans	2: NOT Hispanic or Latino	5: White	1: Female	1: Single	2: No	1: Yes	USA	7: Life/Biological/Medical Sciences	1: Doctorate	1: A current graduate student	University Of Florida
621	2: Does Not Agree	2: Does Not Agree	2: Does Not Agree	2: Does Not Agree	2: Does Not Agree	1: Agree	1: Agree	1: Agree	1: Agree	1: Agree	1: Agree	2: Does Not Agree	2: Does Not Agree	2: Does Not Agree	3: Programs are available and I attend, but they have not been helpful to my current training situation nor to my future career plans	2: NOT Hispanic or Latino	5: White	1: Female	1: Single	2: No	1: Yes	USA	7: Life/Biological/Medical Sciences	1: Doctorate	1: A current graduate student	University Of Wisconsin
622	2: Does Not Agree	2: Does Not Agree	2: Does Not Agree	2: Does Not Agree	2: Does Not Agree	2: Does Not Agree	2: Does Not Agree	2: Does Not Agree	2: Does Not Agree	2: Does Not Agree	2: Does Not Agree	2: Does Not Agree	2: Does Not Agree	2: Does Not Agree	1: Programs are not available to me	2: NOT Hispanic or Latino	5: White	1: Female	2: Married	2: No	1: Yes	USA	8: Physical or Applied Sciences	1: Doctorate	1: A current graduate student	University Of Wisconsin
623	1: Agree	1: Agree	2: Does Not Agree	1: Agree	1: Agree	1: Agree	.	1: Agree	1: Agree	1: Agree	1: Agree	1: Agree	1: Agree	1: Agree	4: Programs are available and I attend and they have been helpful to my current training situation and to my future career plans	2: NOT Hispanic or Latino	5: White	1: Female	1: Single	2: No	1: Yes	USA	7: Life/Biological/Medical Sciences	1: Doctorate	1: A current graduate student	University Of Florida
624	1: Agree	2: Does Not Agree	1: Agree	2: Does Not Agree	1: Agree	1: Agree	1: Agree	2: Does Not Agree	1: Agree	1: Agree	1: Agree	1: Agree	1: Agree	1: Agree	2: Programs are available, but I do not attend or attend infrequently	2: NOT Hispanic or Latino	5: White	1: Female	1: Single	2: No	1: Yes	USA	8: Physical or Applied Sciences	1: Doctorate	1: A current graduate student	University Of Florida
625	1: Agree	1: Agree	2: Does Not Agree	1: Agree	1: Agree	1: Agree	1: Agree	1: Agree	1: Agree	1: Agree	1: Agree	1: Agree	1: Agree	1: Agree	2: Programs are available, but I do not attend or attend infrequently	1: Hispanic or Latino	4: Black or African American	1: Female	1: Single	2: No	2: No	USA	7: Life/Biological/Medical Sciences	1: Doctorate	1: A current graduate student	University Of Florida
626	2: Does Not Agree	2: Does Not Agree	2: Does Not Agree	2: Does Not Agree	2: Does Not Agree	1: Agree	1: Agree	1: Agree	1: Agree	2: Does Not Agree	1: Agree	1: Agree	1: Agree	1: Agree	2: Programs are available, but I do not attend or attend infrequently	2: NOT Hispanic or Latino	5: White	1: Female	1: Single	2: No	1: Yes	USA	7: Life/Biological/Medical Sciences	1: Doctorate	1: A current graduate student	University Of Florida
627	2: Does Not Agree	2: Does Not Agree	2: Does Not Agree	2: Does Not Agree	2: Does Not Agree	2: Does Not Agree	2: Does Not Agree	2: Does Not Agree	2: Does Not Agree	2: Does Not Agree	2: Does Not Agree	2: Does Not Agree	2: Does Not Agree	2: Does Not Agree	1: Programs are not available to me	2: NOT Hispanic or Latino	5: White	1: Female	1: Single	2: No	1: Yes	USA	8: Physical or Applied Sciences	1: Doctorate	1: A current graduate student	Arizona State University
628	2: Does Not Agree	2: Does Not Agree	2: Does Not Agree	2: Does Not Agree	2: Does Not Agree	2: Does Not Agree	1: Agree	2: Does Not Agree	2: Does Not Agree	2: Does Not Agree	2: Does Not Agree	2: Does Not Agree	2: Does Not Agree	2: Does Not Agree	3: Programs are available and I attend, but they have not been helpful to my current training situation nor to my future career plans	2: NOT Hispanic or Latino	5: White	1: Female	1: Single	2: No	2: No	USA	7: Life/Biological/Medical Sciences	1: Doctorate	1: A current graduate student	Cornell University
629	1: Agree	2: Does Not Agree	1: Agree	2: Does Not Agree	2: Does Not Agree	2: Does Not Agree	1: Agree	2: Does Not Agree	2: Does Not Agree	2: Does Not Agree	1: Agree	1: Agree	2: Does Not Agree	2: Does Not Agree	1: Programs are not available to me	2: NOT Hispanic or Latino	5: White	1: Female	1: Single	2: No	1: Yes	USA	7: Life/Biological/Medical Sciences	1: Doctorate	1: A current graduate student	University Of Florida
630	1: Agree	1: Agree	1: Agree	1: Agree	2: Does Not Agree	2: Does Not Agree	2: Does Not Agree	2: Does Not Agree	2: Does Not Agree	2: Does Not Agree	1: Agree	1: Agree	1: Agree	1: Agree	4: Programs are available and I attend and they have been helpful to my current training situation and to my future career plans	2: NOT Hispanic or Latino	5: White	1: Female	2: Married	2: No	1: Yes	USA	7: Life/Biological/Medical Sciences	1: Doctorate	1: A current graduate student	Z: Missing Institution
631	1: Agree	2: Does Not Agree	2: Does Not Agree	1: Agree	1: Agree	1: Agree	1: Agree	1: Agree	1: Agree	1: Agree	1: Agree	1: Agree	1: Agree	1: Agree	2: Programs are available, but I do not attend or attend infrequently	2: NOT Hispanic or Latino	4: Black or African American	1: Female	1: Single	2: No	1: Yes	USA	7: Life/Biological/Medical Sciences	1: Doctorate	1: A current graduate student	University Of California
632	1: Agree	1: Agree	2: Does Not Agree	2: Does Not Agree	2: Does Not Agree	1: Agree	1: Agree	2: Does Not Agree	2: Does Not Agree	1: Agree	1: Agree	2: Does Not Agree	2: Does Not Agree	2: Does Not Agree	2: Programs are available, but I do not attend or attend infrequently	1: Hispanic or Latino	6: More than one race	1: Female	1: Single	2: No	1: Yes	USA	7: Life/Biological/Medical Sciences	1: Doctorate	1: A current graduate student	Z: Missing Institution
633	2: Does Not Agree	2: Does Not Agree	1: Agree	1: Agree	2: Does Not Agree	2: Does Not Agree	1: Agree	2: Does Not Agree	2: Does Not Agree	2: Does Not Agree	1: Agree	2: Does Not Agree	1: Agree	2: Does Not Agree	3: Programs are available and I attend, but they have not been helpful to my current training situation nor to my future career plans	2: NOT Hispanic or Latino	5: White	2: Male	1: Single	2: No	1: Yes	USA	7: Life/Biological/Medical Sciences	1: Doctorate	1: A current graduate student	University Of North Carolina
634	1: Agree	2: Does Not Agree	1: Agree	1: Agree	2: Does Not Agree	2: Does Not Agree	1: Agree	2: Does Not Agree	2: Does Not Agree	2: Does Not Agree	1: Agree	2: Does Not Agree	2: Does Not Agree	2: Does Not Agree	2: Programs are available, but I do not attend or attend infrequently	2: NOT Hispanic or Latino	5: White	1: Female	3: Partnership	2: No	1: Yes	USA	7: Life/Biological/Medical Sciences	1: Doctorate	1: A current graduate student	University Of North Carolina
635	2: Does Not Agree	2: Does Not Agree	2: Does Not Agree	2: Does Not Agree	2: Does Not Agree	1: Agree	1: Agree	1: Agree	1: Agree	1: Agree	1: Agree	1: Agree	1: Agree	1: Agree	1: Programs are not available to me	2: NOT Hispanic or Latino	5: White	2: Male	1: Single	2: No	1: Yes	USA	8: Physical or Applied Sciences	1: Doctorate	1: A current graduate student	University Of North Carolina
636	1: Agree	1: Agree	2: Does Not Agree	1: Agree	1: Agree	1: Agree	1: Agree	1: Agree	1: Agree	1: Agree	1: Agree	1: Agree	1: Agree	1: Agree	3: Programs are available and I attend, but they have not been helpful to my current training situation nor to my future career plans	2: NOT Hispanic or Latino	5: White	2: Male	1: Single	2: No	1: Yes	USA	7: Life/Biological/Medical Sciences	1: Doctorate	1: A current graduate student	University Of North Carolina
637	1: Agree	1: Agree	1: Agree	2: Does Not Agree	2: Does Not Agree	2: Does Not Agree	2: Does Not Agree	2: Does Not Agree	2: Does Not Agree	2: Does Not Agree	2: Does Not Agree	2: Does Not Agree	2: Does Not Agree	2: Does Not Agree	4: Programs are available and I attend and they have been helpful to my current training situation and to my future career plans	2: NOT Hispanic or Latino	5: White	1: Female	2: Married	2: No	1: Yes	USA	7: Life/Biological/Medical Sciences	1: Doctorate	1: A current graduate student	University Of North Carolina
638	1: Agree	1: Agree	2: Does Not Agree	1: Agree	1: Agree	1: Agree	1: Agree	2: Does Not Agree	2: Does Not Agree	1: Agree	1: Agree	1: Agree	1: Agree	1: Agree	4: Programs are available and I attend and they have been helpful to my current training situation and to my future career plans	2: NOT Hispanic or Latino	5: White	2: Male	2: Married	1: Yes	1: Yes	USA	7: Life/Biological/Medical Sciences	1: Doctorate	1: A current graduate student	University Of Wisconsin
639	1: Agree	2: Does Not Agree	1: Agree	2: Does Not Agree	2: Does Not Agree	1: Agree	1: Agree	1: Agree	1: Agree	1: Agree	1: Agree	1: Agree	1: Agree	1: Agree	4: Programs are available and I attend and they have been helpful to my current training situation and to my future career plans	2: NOT Hispanic or Latino	5: White	1: Female	1: Single	2: No	1: Yes	USA	8: Physical or Applied Sciences	1: Doctorate	1: A current graduate student	University Of Wisconsin
640	1: Agree	2: Does Not Agree	1: Agree	2: Does Not Agree	2: Does Not Agree	2: Does Not Agree	1: Agree	2: Does Not Agree	2: Does Not Agree	2: Does Not Agree	1: Agree	1: Agree	1: Agree	1: Agree	2: Programs are available, but I do not attend or attend infrequently	1: Hispanic or Latino	5: White	1: Female	2: Married	2: No	1: Yes	USA	7: Life/Biological/Medical Sciences	1: Doctorate	1: A current graduate student	University Of North Carolina
641	1: Agree	1: Agree	2: Does Not Agree	1: Agree	1: Agree	1: Agree	1: Agree	1: Agree	1: Agree	2: Does Not Agree	1: Agree	2: Does Not Agree	2: Does Not Agree	2: Does Not Agree	1: Programs are not available to me	2: NOT Hispanic or Latino	5: White	1: Female	3: Partnership	2: No	1: Yes	USA	7: Life/Biological/Medical Sciences	1: Doctorate	1: A current graduate student	University Of California
642	1: Agree	1: Agree	2: Does Not Agree	2: Does Not Agree	2: Does Not Agree	2: Does Not Agree	2: Does Not Agree	2: Does Not Agree	2: Does Not Agree	2: Does Not Agree	2: Does Not Agree	2: Does Not Agree	2: Does Not Agree	2: Does Not Agree	3: Programs are available and I attend, but they have not been helpful to my current training situation nor to my future career plans	2: NOT Hispanic or Latino	5: White	2: Male	2: Married	2: No	1: Yes	USA	7: Life/Biological/Medical Sciences	1: Doctorate	1: A current graduate student	University Of Wisconsin
643	2: Does Not Agree	2: Does Not Agree	2: Does Not Agree	2: Does Not Agree	2: Does Not Agree	2: Does Not Agree	1: Agree	2: Does Not Agree	2: Does Not Agree	2: Does Not Agree	1: Agree	1: Agree	1: Agree	1: Agree	2: Programs are available, but I do not attend or attend infrequently	2: NOT Hispanic or Latino	5: White	1: Female	1: Single	2: No	1: Yes	USA	7: Life/Biological/Medical Sciences	1: Doctorate	1: A current graduate student	University Of Florida
644	2: Does Not Agree	2: Does Not Agree	2: Does Not Agree	2: Does Not Agree	2: Does Not Agree	2: Does Not Agree	2: Does Not Agree	2: Does Not Agree	2: Does Not Agree	2: Does Not Agree	2: Does Not Agree	2: Does Not Agree	2: Does Not Agree	2: Does Not Agree	2: Programs are available, but I do not attend or attend infrequently	1: Hispanic or Latino	5: White	1: Female	3: Partnership	2: No	1: Yes	USA	7: Life/Biological/Medical Sciences	1: Doctorate	1: A current graduate student	University Of Texas
645	2: Does Not Agree	2: Does Not Agree	2: Does Not Agree	2: Does Not Agree	2: Does Not Agree	2: Does Not Agree	1: Agree	2: Does Not Agree	1: Agree	2: Does Not Agree	1: Agree	2: Does Not Agree	2: Does Not Agree	2: Does Not Agree	1: Programs are not available to me	2: NOT Hispanic or Latino	5: White	1: Female	2: Married	2: No	1: Yes	USA	7: Life/Biological/Medical Sciences	1: Doctorate	1: A current graduate student	Z: Missing Institution
646	1: Agree	1: Agree	2: Does Not Agree	2: Does Not Agree	2: Does Not Agree	1: Agree	1: Agree	1: Agree	1: Agree	1: Agree	1: Agree	1: Agree	1: Agree	1: Agree	4: Programs are available and I attend and they have been helpful to my current training situation and to my future career plans	2: NOT Hispanic or Latino	5: White	1: Female	1: Single	2: No	1: Yes	USA	7: Life/Biological/Medical Sciences	1: Doctorate	1: A current graduate student	University Of North Carolina
647	2: Does Not Agree	2: Does Not Agree	2: Does Not Agree	.	.	1: Agree	1: Agree	1: Agree	1: Agree	1: Agree	1: Agree	1: Agree	1: Agree	1: Agree	3: Programs are available and I attend, but they have not been helpful to my current training situation nor to my future career plans	2: NOT Hispanic or Latino	5: White	1: Female	3: Partnership	2: No	1: Yes	USA	7: Life/Biological/Medical Sciences	1: Doctorate	1: A current graduate student	University Of North Carolina
648	1: Agree	1: Agree	2: Does Not Agree	1: Agree	1: Agree	1: Agree	1: Agree	1: Agree	1: Agree	1: Agree	1: Agree	1: Agree	1: Agree	1: Agree	2: Programs are available, but I do not attend or attend infrequently	2: NOT Hispanic or Latino	5: White	2: Male	1: Single	2: No	1: Yes	USA	8: Physical or Applied Sciences	1: Doctorate	1: A current graduate student	University Of North Carolina
649	1: Agree	1: Agree	2: Does Not Agree	1: Agree	1: Agree	1: Agree	1: Agree	1: Agree	1: Agree	1: Agree	1: Agree	1: Agree	1: Agree	2: Does Not Agree	4: Programs are available and I attend and they have been helpful to my current training situation and to my future career plans	2: NOT Hispanic or Latino	5: White	1: Female	1: Single	2: No	1: Yes	USA	7: Life/Biological/Medical Sciences	1: Doctorate	1: A current graduate student	University Of North Carolina
650	1: Agree	1: Agree	2: Does Not Agree	2: Does Not Agree	1: Agree	1: Agree	1: Agree	1: Agree	1: Agree	1: Agree	1: Agree	1: Agree	1: Agree	1: Agree	2: Programs are available, but I do not attend or attend infrequently	2: NOT Hispanic or Latino	5: White	1: Female	1: Single	2: No	1: Yes	USA	7: Life/Biological/Medical Sciences	1: Doctorate	1: A current graduate student	University Of North Carolina
651	1: Agree	1: Agree	2: Does Not Agree	1: Agree	1: Agree	1: Agree	1: Agree	1: Agree	1: Agree	1: Agree	1: Agree	1: Agree	1: Agree	1: Agree	2: Programs are available, but I do not attend or attend infrequently	2: NOT Hispanic or Latino	5: White	1: Female	3: Partnership	2: No	1: Yes	USA	7: Life/Biological/Medical Sciences	1: Doctorate	1: A current graduate student	Michigan State University
652	2: Does Not Agree	2: Does Not Agree	2: Does Not Agree	2: Does Not Agree	2: Does Not Agree	1: Agree	1: Agree	1: Agree	1: Agree	1: Agree	1: Agree	1: Agree	1: Agree	1: Agree	2: Programs are available, but I do not attend or attend infrequently	2: NOT Hispanic or Latino	5: White	2: Male	3: Partnership	2: No	1: Yes	USA	7: Life/Biological/Medical Sciences	1: Doctorate	1: A current graduate student	Duke University
653	2: Does Not Agree	2: Does Not Agree	1: Agree	2: Does Not Agree	1: Agree	2: Does Not Agree	1: Agree	1: Agree	2: Does Not Agree	1: Agree	1: Agree	1: Agree	2: Does Not Agree	2: Does Not Agree	1: Programs are not available to me	2: NOT Hispanic or Latino	5: White	1: Female	3: Partnership	2: No	1: Yes	USA	7: Life/Biological/Medical Sciences	1: Doctorate	1: A current graduate student	Z: Missing Institution
654	2: Does Not Agree	2: Does Not Agree	2: Does Not Agree	2: Does Not Agree	2: Does Not Agree	1: Agree	1: Agree	1: Agree	2: Does Not Agree	1: Agree	1: Agree	1: Agree	1: Agree	1: Agree	4: Programs are available and I attend and they have been helpful to my current training situation and to my future career plans	2: NOT Hispanic or Latino	5: White	1: Female	3: Partnership	2: No	1: Yes	USA	7: Life/Biological/Medical Sciences	1: Doctorate	1: A current graduate student	Duke University
655	2: Does Not Agree	2: Does Not Agree	2: Does Not Agree	2: Does Not Agree	2: Does Not Agree	1: Agree	1: Agree	1: Agree	2: Does Not Agree	1: Agree	1: Agree	1: Agree	1: Agree	2: Does Not Agree	2: Programs are available, but I do not attend or attend infrequently	2: NOT Hispanic or Latino	6: More than one race	1: Female	1: Single	2: No	1: Yes	USA	7: Life/Biological/Medical Sciences	1: Doctorate	1: A current graduate student	Duke University
656	2: Does Not Agree	2: Does Not Agree	2: Does Not Agree	2: Does Not Agree	2: Does Not Agree	1: Agree	1: Agree	1: Agree	1: Agree	1: Agree	2: Does Not Agree	2: Does Not Agree	2: Does Not Agree	2: Does Not Agree	1: Programs are not available to me	2: NOT Hispanic or Latino	5: White	1: Female	1: Single	2: No	1: Yes	USA	7: Life/Biological/Medical Sciences	1: Doctorate	1: A current graduate student	University Of Pittsburgh
657	2: Does Not Agree	2: Does Not Agree	1: Agree	2: Does Not Agree	2: Does Not Agree	1: Agree	1: Agree	1: Agree	1: Agree	1: Agree	1: Agree	1: Agree	1: Agree	1: Agree	2: Programs are available, but I do not attend or attend infrequently	2: NOT Hispanic or Latino	2: Asian	1: Female	1: Single	2: No	2: No	USA	7: Life/Biological/Medical Sciences	1: Doctorate	1: A current graduate student	University Of Pittsburgh
658	2: Does Not Agree	2: Does Not Agree	2: Does Not Agree	2: Does Not Agree	2: Does Not Agree	2: Does Not Agree	2: Does Not Agree	2: Does Not Agree	2: Does Not Agree	2: Does Not Agree	1: Agree	1: Agree	1: Agree	1: Agree	3: Programs are available and I attend, but they have not been helpful to my current training situation nor to my future career plans	2: NOT Hispanic or Latino	4: Black or African American	2: Male	1: Single	2: No	1: Yes	USA	7: Life/Biological/Medical Sciences	1: Doctorate	1: A current graduate student	University Of Pittsburgh
659	1: Agree	1: Agree	2: Does Not Agree	1: Agree	1: Agree	1: Agree	1: Agree	1: Agree	1: Agree	1: Agree	1: Agree	1: Agree	2: Does Not Agree	1: Agree	2: Programs are available, but I do not attend or attend infrequently	2: NOT Hispanic or Latino	5: White	1: Female	1: Single	2: No	1: Yes	USA	7: Life/Biological/Medical Sciences	1: Doctorate	1: A current graduate student	University Of Washington
660	1: Agree	2: Does Not Agree	1: Agree	2: Does Not Agree	2: Does Not Agree	2: Does Not Agree	1: Agree	2: Does Not Agree	2: Does Not Agree	2: Does Not Agree	2: Does Not Agree	1: Agree	2: Does Not Agree	2: Does Not Agree	2: Programs are available, but I do not attend or attend infrequently	2: NOT Hispanic or Latino	2: Asian	2: Male	1: Single	2: No	2: No	USA	7: Life/Biological/Medical Sciences	1: Doctorate	1: A current graduate student	Duke University
661	2: Does Not Agree	2: Does Not Agree	2: Does Not Agree	2: Does Not Agree	2: Does Not Agree	1: Agree	1: Agree	1: Agree	1: Agree	1: Agree	1: Agree	2: Does Not Agree	2: Does Not Agree	2: Does Not Agree	2: Programs are available, but I do not attend or attend infrequently	2: NOT Hispanic or Latino	5: White	2: Male	3: Partnership	2: No	1: Yes	USA	7: Life/Biological/Medical Sciences	1: Doctorate	1: A current graduate student	Duke University
662	1: Agree	1: Agree	2: Does Not Agree	1: Agree	1: Agree	1: Agree	1: Agree	1: Agree	1: Agree	1: Agree	1: Agree	1: Agree	1: Agree	1: Agree	3: Programs are available and I attend, but they have not been helpful to my current training situation nor to my future career plans	2: NOT Hispanic or Latino	5: White	1: Female	1: Single	2: No	1: Yes	USA	7: Life/Biological/Medical Sciences	1: Doctorate	1: A current graduate student	Medical University Of South Carolina
663	1: Agree	2: Does Not Agree	2: Does Not Agree	2: Does Not Agree	2: Does Not Agree	2: Does Not Agree	1: Agree	2: Does Not Agree	2: Does Not Agree	1: Agree	1: Agree	1: Agree	1: Agree	1: Agree	2: Programs are available, but I do not attend or attend infrequently	1: Hispanic or Latino	3: Native Hawaiian or Other Pacific Islander	1: Female	1: Single	2: No	1: Yes	USA	7: Life/Biological/Medical Sciences	1: Doctorate	1: A current graduate student	University Of Southern California
