# Supplementary material for: A cross-sectional study of the use and effectiveness of the Individual Development Plan among doctoral students
Source: F1000Res. 2018 Jul 5;7:722. Originally published 2018 Jun 11. [Version 2] doi: 10.12688/f1000research.15154.2 (PMC6039936; doi:10.12688/f1000research.15154.2)
Supplement: Supplementary file 2 [file f1000research-7-16898-s0001.tgz]

Archive with 1 entries (1 files):
- 75c41a79-133e-4a4b-904a-216e7db323c8.xlsx
