# Supplementary material for: A cross-sectional study of the use and effectiveness of the Individual Development Plan among doctoral students
Source: F1000Res. 2018 Jul 5;7:722. Originally published 2018 Jun 11. [Version 2] doi: 10.12688/f1000research.15154.2 (PMC6039936; doi:10.12688/f1000research.15154.2)
Supplement: Supplementary file 2 [file f1000research-7-16898-s0001.tgz › 75c41a79-133e-4a4b-904a-216e7db323c8.xlsx]

## Sheet: Institutions
Supplementary Table 1. Self-Reported Institution
Institution	N	Percent
Albany Medical College	1	0.2%
Arizona State University	1	0.2%
Baylor College of Medicine	1	0.2%
Baylor University	2	0.3%
Binghamton University	2	0.3%
Boston College	1	0.2%
Boston University	2	0.3%
Brown University	2	0.3%
California Institute of Technology	1	0.2%
Case Western Reserve University	2	0.3%
Clemson University	1	0.2%
Colorado State University	2	0.3%
Cornell University	8	1.2%
Dartmouth University	2	0.3%
Drexel University College of Medicine	2	0.3%
Duke University	10	1.5%
Emory University	1	0.2%
Florida International University	1	0.2%
Florida State University	1	0.2%
Georgia Institute of Technology	3	0.5%
Georgia State University	4	0.6%
Harvard University	6	0.9%
Icahn School of Medicine At Mount Sinai	1	0.2%
Indiana University	3	0.5%
Johns Hopkins University	6	0.9%
Lehigh University	2	0.3%
Massachusetts Institute of Technology	3	0.5%
Medical University of South Carolina	34	5.1%
Michigan State University	2	0.3%
New Jersey Institute of Technology	1	0.2%
New York University	5	0.8%
North Dakota State University	2	0.3%
Northeastern University	4	0.6%
Northwestern University	6	0.9%
Old Dominion University	1	0.2%
Pennsylvania State University	1	0.2%
Portland State University	2	0.3%
Princeton University	3	0.5%
Purdue University	1	0.2%
Rice University	2	0.3%
Rutgers University	1	0.2%
Saint Louis University	1	0.2%
Southern Methodist University	1	0.2%
Stanford University	5	0.8%
State University of New York	2	0.3%
Stony Brook University	3	0.5%
Syracuse University	1	0.2%
Technology University of Wien	1	0.2%
Texas A&M University	5	0.8%
Tulane University	1	0.2%
Uniformed Services University	1	0.2%
University of Alabama	5	0.8%
University of Alaska	1	0.2%
University of Arizona	5	0.8%
University of Arkansas Medical Center	2	0.3%
University of California	33	5.0%
University of Chicago	2	0.3%
University of Colorado	1	0.2%
University of Connecticut	2	0.3%
University of Florida	10	1.5%
University of Georgia	7	1.1%
University of Houston	1	0.2%
University of Idaho	1	0.2%
University of Illinois	21	3.2%
University of Iowa	1	0.2%
University of Kansas	3	0.5%
University of Kentucky	31	4.7%
University of Maryland	7	1.1%
University of Massachusetts	2	0.3%
University of Miami	1	0.2%
University of Michigan	6	0.9%
University of Minnesota	16	2.4%
University of Mississippi	1	0.2%
University of Nebraska	1	0.2%
University of New Orleans	1	0.2%
University of North Carolina	20	3.0%
University of Notre Dame	1	0.2%
University of Oklahoma	2	0.3%
University of Oregon	12	1.8%
University of Pennsylvania	5	0.8%
University of Pittsburgh	8	1.2%
University of Rochester	6	0.9%
University of South Florida	1	0.2%
University of Southern California	1	0.2%
University of Texas	22	3.3%
University of Utah	2	0.3%
University of Virginia	1	0.2%
University of Washington	33	5.0%
University of Wisconsin	38	5.7%
University of Wyoming	1	0.2%
Van Andel Institute	1	0.2%
Vanderbilt University	7	1.1%
Virginia Commonwealth University	2	0.3%
Washington University	4	0.6%
Wayne State University	2	0.3%
West Virginia University	1	0.2%
Western Michigan University	1	0.2%
Yale University	3	0.5%
Missing Institution	171	25.8%
Total	663	100
