# Supplementary material for: A cross-sectional study of the use and effectiveness of the Individual Development Plan among doctoral students
Source: F1000Res. 2018 Jul 5;7:722. Originally published 2018 Jun 11. [Version 2] doi: 10.12688/f1000research.15154.2 (PMC6039936; doi:10.12688/f1000research.15154.2)
Supplement: Supplementary file 3 [file f1000research-7-16898-s0002.tgz]

Archive with 1 entries (1 files):
- 8dc528bf-d41d-4545-a47e-9bd098fd6fae.xlsx
