# Supplementary material for: A cross-sectional study of the use and effectiveness of the Individual Development Plan among doctoral students
Source: F1000Res. 2018 Jul 5;7:722. Originally published 2018 Jun 11. [Version 2] doi: 10.12688/f1000research.15154.2 (PMC6039936; doi:10.12688/f1000research.15154.2)
Supplement: Supplementary file 3 [file f1000research-7-16898-s0002.tgz › 8dc528bf-d41d-4545-a47e-9bd098fd6fae.xlsx]

## Sheet: Response rates
Supplementary Table 2. One-way frequencies
Variable	Variable Value	N	Percent
Field of study	Life/Biological/Biomedical Sciences	507	76.5%
	Physical/Applied Sciences	156	23.5%
Total		663	100.0%
Gender	Female	470	70.9%
	Male	193	29.1%
Total		663	100.0%
Race	American Indian/Alaska Native	3	0.5%
	Asian	57	8.8%
	Native Hawaiian or Other Pacific Islander	2	0.3%
	Black or African American	21	3.3%
	White	542	84.0%
	More than one race	20	3.1%
Total		645	100.0%
Ethnicity	Hispanic or Latino	40	6.0%
	NOT Hispanic or Latino	612	92.3%
	Unknown/Not reported	11	1.7%
Total		663	100.0%
Marital or partnership status	Single	384	57.9%
	Married	174	26.2%
	Partnership	105	15.8%
Total		663	100.0%
Parent caregiver	Yes	51	7.7%
	No	610	92.3%
Total		661	100.0%
US citizenship	Yes	593	90.0%
	No	66	10.0%
Total		659	100.0%
I am required to complete a formal IDP	Agree	350	53.6%
	Does Not Agree	303	46.4%
Total		653	100.0%
I complete an IDP annually with my PI/advisor	Agree	243	37.4%
	Does Not Agree	406	62.6%
Total		649	100.0%
I complete an IDP but I do not discuss it with my PI/advisor	Agree	168	26.1%
	Does Not Agree	475	73.9%
Total		643	100.0%
I find that I can have an honest conversion with my PI/advisor via the IDP process	Agree	213	33.6%
	Does Not Agree	420	66.4%
Total		633	100.0%
I find the IDP process helpful to my career development	Agree	214	33.7%
	Does Not Agree	421	66.3%
Total		635	100.0%
My PI/advisor provides real mentorship	Agree	424	64.1%
	Does Not Agree	237	35.9%
Total		661	100.0%
My PI/advisor is an asset to my academic and professional career	Agree	500	75.9%
	Does Not Agree	159	24.1%
Total		659	100.0%
My PI/advisor provies ample support	Agree	388	59.1%
	Does Not Agree	269	40.9%
Total		657	100.0%
My PI/advisor positively impacts my emotional or mental wellbeing	Agree	303	46.2%
	Does Not Agree	353	53.8%
Total		656	100.0%
I feel valued by my mentor/advisor	Agree	420	63.4%
	Does Not Agree	242	36.6%
Total		662	100.0%
I am on track to complete my training	Agree	489	74.2%
	Does Not Agree	170	25.8%
Total		659	100.0%
I am well prepared for completing my training	Agree	380	57.6%
	Does Not Agree	280	42.4%
Total		660	100.0%
I am confident about my career prospects	Agree	247	37.4%
	Does Not Agree	413	62.6%
Total		660	100.0%
I am prepared for my posttraining career	Agree	252	38.2%
	Does Not Agree	407	61.8%
Total		659	100.0%
My access and thoughts toward career development programs are…	Programs are not available to me	65	9.9%
	Programs are available, but I do not attend or attend infrequently	246	37.4%
	Programs are available and I attend, but they have not been helpful to my current training situation	145	22.0%
	Programs are available and I attend and they have been helpful to my current training situation	202	30.7%
Total		658	100.0%
