# Supplementary material for: A cross-sectional study of the use and effectiveness of the Individual Development Plan among doctoral students
Source: F1000Res. 2018 Jul 5;7:722. Originally published 2018 Jun 11. [Version 2] doi: 10.12688/f1000research.15154.2 (PMC6039936; doi:10.12688/f1000research.15154.2)
Supplement: Supplementary file 4 [file f1000research-7-16898-s0003.tgz › 9c65cae8-8b57-402b-beec-f94403c9ec85.xlsx]

## Sheet: Table4- Assocation With IDP 
Supplementary Table 3. Univariate Associations
		I Find the IDP Process Helpful to my Career Development
Variable	Variable Value	N	N (Percent) of Response	Pearson's Chi-Square Test p-value
Field of study	Life/Biological/Biomedical Sciences	322	165(51.2%)
	Physical/Applied Sciences	55	26(47.3%)
Total		377		0.8511
Gender	Female	285	147(51.6%)
	Male	92	44(47.8%)
Total		377		0.6686
Race	American Indian/Alaska Native	2	1(50.0%)
	Asian	32	16(50.0%)
	Native Hawaiian or Other Pacific Islander	1	1(100.0%)
	Black or African American	14	11(78.6%)
	White	307	154(50.2%)
	More than one race	11	4(36.4%)
Total		367		0.6862
Ethnicity	Hispanic or Latino	25	11(44.0%)
	NOT Hispanic or Latino	347	178(51.3%)
	Unknown/Not reported	5	2(40.0%)
Total		377		0.1589
Marital or partnership status	Single	214	101(47.2%)
	Married	104	56(53.8%)
	Partnership	59	34(57.6%)
Total		377		0.3883
Parent caregiver	Yes	28	18(64.3%)
	No	347	173(49.9%)
Total		375		0.2914
US citizenship	Yes	347	176(50.7%)
	No	28	14(50.0%)
Total		375		0.1409
I am required to complete a formal IDP	Agree	313	161(51.4%)
	Does Not Agree	64	30(46.9%)
Total		377		0.0031
I complete an IDP annually with my PI/advisor	Agree	242	136(56.2%)
	Does Not Agree	135	55(40.7%)
Total		377		0.009
I complete an IDP but I do not discuss it with my PI/advisor	Agree	168	69(41.1%)
	Does Not Agree	209	122(58.4%)
Total		377		0.0032
I find that I can have an honest conversion with my PI/advisor via the IDP process	Agree	189	126(66.7%)
	Does Not Agree	186	65(34.9%)
Total		375		<0.0001
My PI/advisor provides real mentorship	Agree	252	137(54.4%)
	Does Not Agree	124	54(43.5%)
Total		376		0.0692
My PI/advisor is an asset to my academic and professional career	Agree	292	155(53.1%)
	Does Not Agree	82	35(42.7%)
Total		374		0.025
My PI/advisor provies ample support	Agree	230	127(55.2%)
	Does Not Agree	143	63(44.1%)
Total		373		0.0725
My PI/advisor positively impacts my emotional or mental wellbeing	Agree	187	112(59.9%)
	Does Not Agree	186	78(41.9%)
Total		373		0.0024
I feel valued by my mentor/advisor	Agree	252	139(55.2%)
	Does Not Agree	125	52(41.6%)
Total		377		0.006
I am on track to complete my training	Agree	286	152(53.1%)
	Does Not Agree	89	38(42.7%)
Total		375		0.1712
I am well prepared for completing my training	Agree	230	121(52.6%)
	Does Not Agree	146	69(47.3%)
Total		376		0.5985
I am confident about my career prospects	Agree	147	84(57.1%)
	Does Not Agree	229	106(46.3%)
Total		376		0.0421
I am prepared for my posttraining career	Agree	146	82(56.2%)
	Does Not Agree	230	108(47.0%)
Total		376		0.0634
My access and thoughts toward career development programs are…	Programs are not available to me	24	12(50.0%)
	Programs are available, but I do not attend or attend infrequently	121	61(50.4%)
	Programs are available and I attend, but they have not been helpful to my current training situation	90	32(35.6%)
	Programs are available and I attend and they have been helpful to my current training situation	140	85(60.7%)
Total		375		0.002
